# Supplementary material for: Characterization of Microfragmented Adipose Tissue Architecture, Mesenchymal Stromal Cell Content and Release of Paracrine Mediators
Source: J Clin Med. 2022 Apr 15;11(8):2231. doi: 10.3390/jcm11082231 (PMC9026471; doi:10.3390/jcm11082231)
Supplement: Supplementary file 1 [file jcm-11-02231-s001.zip]

Archive with 9 entries (9 files):
- Supplementary Figures 1 and 2_JCM.pdf
- Supplementary Table 1_JCM.xlsx
- Supplementary Table 2_JCM.xlsx
- Supplementary Table 3_JCM.xlsx
- Supplementary Table 4_JCM.xlsx
- Supplementary Table 5_JCM.xlsx
- Supplementary Table 6_JCM.xlsx
- Supplementary Table 7_JCM.xlsx
- Supplementary Table 8_JCM.xlsx
