# Supplementary material for: Characterization of Microfragmented Adipose Tissue Architecture, Mesenchymal Stromal Cell Content and Release of Paracrine Mediators
Source: J Clin Med. 2022 Apr 15;11(8):2231. doi: 10.3390/jcm11082231 (PMC9026471; doi:10.3390/jcm11082231)
Supplement: Supplementary file 1 [file jcm-11-02231-s001.zip › Supplementary Table 1_JCM.xlsx]

## Sheet: Foglio1
Supplementary Table S1 - Detected proteins and differential expression in µFAT vs LA tissues
GENE NAME	p-value (≤ 0.05)	µFAT vs LA FOLD CHANGE	% µFAT vs LA FOLD CHANGE	PROTEIN NAMES
PGK1	5.0329e-10	17.7865	1678.65	Phosphoglycerate kinase 1
AKR1C2	4.96361e-09	13.2211	1222.11	Aldo-keto reductase family 1 member C2
PHGDH	8.41296e-05	12.8551	1185.51	D-3-phosphoglycerate dehydrogenase
ME1	9.09624e-06	12.0187	1101.87	NADP-dependent malic enzyme
AKR1C3	1.741e-08	11.5412	1054.12	Aldo-keto reductase family 1 member C3
FAH	1.35927e-08	11.3644	1036.44	Fumarylacetoacetase
TAGLN	2.2963e-08	11.2854	1028.54	Transgelin
FERMT2	2.4681e-08	10.2556	925.556	Fermitin family homolog 2
LIMS1	0.000127337	10.1316	913.162	LIM and senescent cell antigen-like-containing domain protein 1
EEF2	5.3289e-06	9.14161	814.161	Elongation factor 2
ALDH1L1	0.0304474	8.8534	785.34	Cytosolic 10-formyltetrahydrofolate dehydrogenase
PYGL	1.84882e-06	8.46791	746.791	Glycogen phosphorylase, liver form;Alpha-1,4 glucan phosphorylase
MTHFD1	0.000102076	8.44017	744.017	C-1-tetrahydrofolate synthase, cytoplasmic;Methylenetetrahydrofolate dehydrogenase;Methenyltetrahydrofolate cyclohydrolase;Formyltetrahydrofolate synthetase;C-1-tetrahydrofolate synthase, cytoplasmic, N-terminally processed
AK1	4.52805e-05	8.15649	715.649	Adenylate kinase isoenzyme 1
MAP4	6.22437e-06	8.10976	710.976	Microtubule-associated protein 4
LPP	0.0122398	8.09557	709.557	Lipoma-preferred partner
ILK	2.48908e-05	8.0399	703.99	Integrin-linked protein kinase
PGM1	4.381e-06	7.96534	696.534	Phosphoglucomutase-1
CLIC1	0.00151594	7.87896	687.896	Chloride intracellular channel protein 1
ADH1B;HEL-S-117;ADH1A	2.65313e-08	7.79251	679.251	Alcohol dehydrogenase 1B;Alcohol dehydrogenase 1A
UGP2	2.81537e-07	7.5257	652.57	UTP--glucose-1-phosphate uridylyltransferase
MDH1	1.17854e-09	7.34462	634.462	Malate dehydrogenase, cytoplasmic;Malate dehydrogenase
IQGAP1	1.35406e-06	7.08783	608.783	Ras GTPase-activating-like protein IQGAP1
TALDO1	3.64629e-06	7.01077	601.077	Transaldolase
TAGLN2	7.6972e-10	6.97498	597.498	Transgelin-2
GAPDH	9.24216e-11	6.8215	582.15	Glyceraldehyde-3-phosphate dehydrogenase
HNRNPK	6.14208e-10	6.76767	576.767	Heterogeneous nuclear ribonucleoprotein K
VPS35	0.000166057	6.57985	557.985	Vacuolar protein sorting-associated protein 35
EEF1A1;EEF1A1P5	2.98107e-14	6.57335	557.335	Elongation factor 1-alpha 1;Putative elongation factor 1-alpha-like 3;Elongation factor 1-alpha
PPA1	9.44243e-05	6.51616	551.616	Inorganic pyrophosphatase
GPI	3.93657e-07	6.46552	546.552	Glucose-6-phosphate isomerase
AKAP2	9.14834e-05	6.44563	544.563	A-kinase anchor protein 2
ESD	7.97229e-05	6.42138	542.138	S-formylglutathione hydrolase
TKT	8.52978e-10	6.23725	523.725	Transketolase
PPP2R1A	1.21702e-05	6.13023	513.023	Serine/threonine-protein phosphatase 2A 65 kDa regulatory subunit A alpha isoform
ALDOA	9.37337e-10	6.06249	506.249	Fructose-bisphosphate aldolase A;Fructose-bisphosphate aldolase
TNS1	1.69937e-13	5.97689	497.689	Tensin-1
FASN	1.29382e-05	5.93035	493.035	Fatty acid synthase;[Acyl-carrier-protein] S-acetyltransferase;[Acyl-carrier-protein] S-malonyltransferase;3-oxoacyl-[acyl-carrier-protein] synthase;3-oxoacyl-[acyl-carrier-protein] reductase;3-hydroxyacyl-[acyl-carrier-protein] dehydratase;Enoyl-[acyl-carrier-protein] reductase;Oleoyl-[acyl-carrier-protein] hydrolase
UTRN	3.47815e-06	5.78742	478.742	Utrophin
PKM	2.56961e-09	5.74597	474.597	Pyruvate kinase PKM;Pyruvate kinase
QDPR	0.00131955	5.61121	461.121	Dihydropteridine reductase
ACACB	0.000322515	5.60925	460.925	Acetyl-CoA carboxylase 2;Biotin carboxylase
RPSA	3.36855e-07	5.55517	455.517	40S ribosomal protein SA
RSU1	3.76616e-06	5.54823	454.823	Ras suppressor protein 1
PLIN4	1.16147e-09	5.5411	454.11	Perilipin-4
PLS3	0.00153221	5.46692	446.692	Plastin-3
HINT1	0.00565184	5.34153	434.153	Histidine triad nucleotide-binding protein 1
SNCG	0.000515742	5.33325	433.325	Gamma-synuclein
PDXK	0.000201259	5.32604	432.604	Pyridoxal kinase
ARHGDIA	0.000695775	5.20629	420.629	Rho GDP-dissociation inhibitor 1
CAP1	1.88636e-06	5.15525	415.525	Adenylyl cyclase-associated protein 1;Adenylyl cyclase-associated protein
VCP	1.99208e-07	5.10205	410.205	Transitional endoplasmic reticulum ATPase
ACOT1	5.05746e-06	5.0854	408.54	Acyl-coenzyme A thioesterase 1
HADH	9.3612e-06	5.02741	402.741	Hydroxyacyl-coenzyme A dehydrogenase, mitochondrial
ACO2	6.58605e-09	5.02674	402.674	Aconitate hydratase, mitochondrial
LDHB	1.97496e-07	4.92355	392.355	L-lactate dehydrogenase B chain;L-lactate dehydrogenase
KPNB1	2.06532e-06	4.83844	383.844	Importin subunit beta-1
CFL1	3.21347e-09	4.82039	382.039	Cofilin-1
PGAM1	9.06274e-05	4.77298	377.298	Phosphoglycerate mutase 1
ENO1	1.38948e-11	4.77272	377.272	Alpha-enolase;Enolase
UBA1	4.549e-05	4.66152	366.152	Ubiquitin-like modifier-activating enzyme 1
ADH5	0.000203648	4.65233	365.233	Alcohol dehydrogenase class-3
CAND1	0.001312	4.63553	363.553	Cullin-associated NEDD8-dissociated protein 1
GSTP1	2.63793e-06	4.60212	360.212	Glutathione S-transferase P
GDI2	0.00404052	4.46636	346.636	Rab GDP dissociation inhibitor beta
CAPN2	0.0248867	4.45703	345.703	Calpain-2 catalytic subunit
KCTD12	3.39327e-05	4.44985	344.985	BTB/POZ domain-containing protein KCTD12
FABP4	6.12796e-09	4.4264	342.64	Fatty acid-binding protein, adipocyte
COPB1	0.00695122	4.34435	334.435	Coatomer subunit beta
EHD4	0.000433851	4.33336	333.336	EH domain-containing protein 4
FHL1	8.86719e-07	4.31967	331.967	Four and a half LIM domains protein 1
PARVA	2.78973e-06	4.20592	320.592	Alpha-parvin
HSPA1B;HSPA1A	3.08643e-08	4.19552	319.552	Heat shock 70 kDa protein 1B;Heat shock 70 kDa protein 1A
AKAP12	0.00104622	4.16986	316.986	A-kinase anchor protein 12
LAP3	0.000262029	4.16365	316.365	Cytosol aminopeptidase
RAD23B	0.00023919	4.16224	316.224	UV excision repair protein RAD23 homolog B
PDCD6IP	9.5587e-05	4.14096	314.096	Programmed cell death 6-interacting protein
LDHA	9.57473e-06	4.09428	309.428	L-lactate dehydrogenase A chain
MSN	1.08127e-07	4.07631	307.631	Moesin
ALDOC	4.00542e-08	4.05371	305.371	Fructose-bisphosphate aldolase C;Fructose-bisphosphate aldolase
PRKAR2B	4.33298e-10	4.03612	303.612	cAMP-dependent protein kinase type II-beta regulatory subunit
PPIA	2.16522e-10	4.01474	301.474	Peptidyl-prolyl cis-trans isomerase A;Peptidyl-prolyl cis-trans isomerase A, N-terminally processed;Peptidyl-prolyl cis-trans isomerase
ACAA2	5.87673e-06	3.99689	299.689	3-ketoacyl-CoA thiolase, mitochondrial
GNB2L1	0.00395542	3.99175	299.175	Guanine nucleotide-binding protein subunit beta-2-like 1;Guanine nucleotide-binding protein subunit beta-2-like 1, N-terminally processed
FABP5	5.42323e-07	3.98722	298.722	Fatty acid-binding protein, epidermal
TLN1	1.62801e-07	3.97294	297.294	Talin-1
PEBP1	1.76377e-08	3.95738	295.738	Phosphatidylethanolamine-binding protein 1;Hippocampal cholinergic neurostimulating peptide
PARK7	3.37179e-07	3.8462	284.62	Protein deglycase DJ-1
PRKCDBP	7.10405e-07	3.81897	281.897	Protein kinase C delta-binding protein
TLN2	6.02366e-08	3.80777	280.777	Talin-2
CALB2	5.2724e-07	3.77783	277.783	Calretinin
ANP32A	0.00656087	3.76683	276.683	Acidic leucine-rich nuclear phosphoprotein 32 family member A
GPD1	1.1902e-08	3.75615	275.615	Glycerol-3-phosphate dehydrogenase [NAD(+)], cytoplasmic
PFN1	5.56664e-08	3.7142	271.42	Profilin-1
PRDX6	4.49324e-06	3.67129	267.129	Peroxiredoxin-6
PGD	6.75661e-09	3.64421	264.421	6-phosphogluconate dehydrogenase, decarboxylating
ERAP1	1.25859e-06	3.61624	261.624	Endoplasmic reticulum aminopeptidase 1
TYMP	0.0010901	3.59984	259.984	Thymidine phosphorylase
HSP90AB1	1.80509e-05	3.59981	259.981	Heat shock protein HSP 90-beta
SELENBP1	3.37673e-08	3.58322	258.322	Selenium-binding protein 1
CCT2	0.000276381	3.55588	255.588	T-complex protein 1 subunit beta
YWHAB	3.44159e-08	3.52158	252.158	14-3-3 protein beta/alpha;14-3-3 protein beta/alpha, N-terminally processed
EHD1	0.00814019	3.46841	246.841	EH domain-containing protein 1
ACTN1	0.000494964	3.42424	242.424	Alpha-actinin-1
SOD1	0.0190332	3.39533	239.533	Superoxide dismutase [Cu-Zn]
ABHD14B	1.02086e-05	3.38667	238.667	Alpha/beta hydrolase domain-containing protein 14B
YWHAG	1.22959e-07	3.35952	235.952	14-3-3 protein gamma;14-3-3 protein gamma, N-terminally processed
YWHAZ	5.57826e-08	3.3566	235.66	14-3-3 protein zeta/delta
AHNAK	2.03377e-11	3.34758	234.758	Neuroblast differentiation-associated protein AHNAK
SORBS1	2.81197e-05	3.32613	232.613	Sorbin and SH3 domain-containing protein 1
FLNB	1.39797e-05	3.2933	229.33	Filamin-B
PSMA7	0.000202301	3.28859	228.859	Proteasome subunit alpha type-7
ALDH4A1	0.00134818	3.27924	227.924	Delta-1-pyrroline-5-carboxylate dehydrogenase, mitochondrial
PSMD2	0.000166772	3.23113	223.113	26S proteasome non-ATPase regulatory subunit 2
CYCS	5.40738e-06	3.19359	219.359	Cytochrome c
GBE1	0.00844492	3.19169	219.169	1,4-alpha-glucan-branching enzyme
IDH1	0.000196268	3.18718	218.718	Isocitrate dehydrogenase [NADP] cytoplasmic
PCBP1	3.48125e-06	3.13698	213.698	Poly(rC)-binding protein 1
UCHL1	7.88143e-05	3.08904	208.904	Ubiquitin carboxyl-terminal hydrolase isozyme L1;Ubiquitin carboxyl-terminal hydrolase
ST13;ST13P4;ST13P5	0.00438199	3.08455	208.455	Hsc70-interacting protein;Putative protein FAM10A4;Putative protein FAM10A5
TPI1	5.59436e-07	3.08033	208.033	Triosephosphate isomerase
HSP90AA1	3.27068e-07	3.05933	205.933	Heat shock protein HSP 90-alpha
HNRNPD	0.0142392	3.05569	205.569	Heterogeneous nuclear ribonucleoprotein D0
CKB	0.011802	3.05513	205.513	Creatine kinase B-type
EPB41L2	2.33178e-06	2.96572	196.572	Band 4.1-like protein 2
ETFB	1.78236e-05	2.95858	195.858	Electron transfer flavoprotein subunit beta
S100B	0.00999033	2.94163	194.163	Protein S100-B
WARS	0.0206452	2.93381	193.381	Tryptophan--tRNA ligase, cytoplasmic;T1-TrpRS;T2-TrpRS
PSMC5	0.0411631	2.91584	191.584	26S protease regulatory subunit 8
UGGT1	0.0012083	2.87782	187.782	UDP-glucose:glycoprotein glucosyltransferase 1
RNH1	2.12684e-05	2.87513	187.513	Ribonuclease inhibitor
ARHGAP1	0.0345094	2.86932	186.932	Rho GTPase-activating protein 1
SDPR	4.2242e-05	2.86192	186.192	Serum deprivation-response protein
SAR1A	1.48325e-06	2.8593	185.93	GTP-binding protein SAR1a
PGLS	0.0364623	2.82957	182.957	6-phosphogluconolactonase
DCTN1;DKFZp686E0752	0.00109117	2.79904	179.904	Dynactin subunit 1
ALDH6A1	0.00199472	2.79065	179.065	Methylmalonate-semialdehyde dehydrogenase [acylating], mitochondrial
NME1-NME2;NME2;NME1;NME2P1	0.000102274	2.75878	175.878	Nucleoside diphosphate kinase;Nucleoside diphosphate kinase B;Putative nucleoside diphosphate kinase
SEPT2	6.91651e-06	2.74046	174.046	Septin-2
PYGB	0.00161958	2.68552	168.552	Glycogen phosphorylase, brain form
CCT8	0.00125974	2.63411	163.411	T-complex protein 1 subunit theta
SEPT11	2.50457e-08	2.60689	160.689	Septin-11
ACO1	0.00219801	2.6003	160.03	Cytoplasmic aconitate hydratase
DYNC1H1	4.13909e-06	2.59912	159.912	Cytoplasmic dynein 1 heavy chain 1
ALDH1A1	0.0070509	2.59695	159.695	Retinal dehydrogenase 1
EHD2	3.61867e-06	2.59143	159.143	EH domain-containing protein 2
INF2	0.00413353	2.59112	159.112	Inverted formin-2
HSPA12A	3.13073e-07	2.57938	157.938	Heat shock 70 kDa protein 12A
CAPNS1	0.000281652	2.56703	156.703	Calpain small subunit 1
FLNA	1.61908e-05	2.55824	155.824	Filamin-A
YWHAQ	0.000432785	2.50804	150.804	14-3-3 protein theta
RRBP1	0.00873988	2.50654	150.654	Ribosome-binding protein 1
GANAB	0.000459026	2.49303	149.303	Neutral alpha-glucosidase AB
WDR1	0.000108816	2.47535	147.535	WD repeat-containing protein 1
PTRF	6.33074e-08	2.47188	147.188	Polymerase I and transcript release factor
PDIA6	0.000463684	2.47111	147.111	Protein disulfide-isomerase A6
YWHAE	2.99169e-06	2.46647	146.647	14-3-3 protein epsilon
HSPA4	0.0261994	2.46601	146.601	Heat shock 70 kDa protein 4
FH	0.000167383	2.4583	145.83	Fumarate hydratase, mitochondrial
PSMA2	4.42572e-05	2.45506	145.506	Proteasome subunit alpha type;Proteasome subunit alpha type-2
PSMA1	0.0298308	2.43783	143.783	Proteasome subunit alpha type-1;Proteasome subunit alpha type
EIF2S1	0.000423085	2.42211	142.211	Eukaryotic translation initiation factor 2 subunit 1
SUCLA2	0.00141883	2.41271	141.271	Succinyl-CoA ligase [ADP-forming] subunit beta, mitochondrial
TUFM	0.000309237	2.40901	140.901	Elongation factor Tu, mitochondrial
PPL	0.00850174	2.40253	140.253	Periplakin
DMD	1.89504e-05	2.39713	139.713	Dystrophin
CAP2	0.00198129	2.38605	138.605	Adenylyl cyclase-associated protein 2;Adenylyl cyclase-associated protein
HSPA8	6.8366e-11	2.36182	136.182	Heat shock cognate 71 kDa protein
PPIB	1.40098e-06	2.35869	135.869	Peptidyl-prolyl cis-trans isomerase B
BLVRB	1.35124e-05	2.34801	134.801	Flavin reductase (NADPH)
HSPB6	1.39326e-05	2.34237	134.237	Heat shock protein beta-6
DECR1	0.00391635	2.33578	133.578	2,4-dienoyl-CoA reductase, mitochondrial
AP2A2	0.0129396	2.30986	130.986	AP-2 complex subunit alpha-2
EEF1G	0.000153643	2.30551	130.551	Elongation factor 1-gamma
RAN	0.00460249	2.30215	130.215	GTP-binding nuclear protein Ran
PRKAR2A	0.0182443	2.29882	129.882	cAMP-dependent protein kinase type II-alpha regulatory subunit
ACTN4	2.95814e-05	2.29302	129.302	Alpha-actinin-4
PSMC3	0.00083852	2.29133	129.133	26S protease regulatory subunit 6A
EEF1D	1.53868e-08	2.2725	127.25	Elongation factor 1-delta
F13A1	0.0215139	2.2652	126.52	Coagulation factor XIII A chain
CAPZA1	7.01088e-08	2.26426	126.426	F-actin-capping protein subunit alpha-1
NPM1	0.000269984	2.25342	125.342	Nucleophosmin
DDAH2	9.15308e-06	2.25258	125.258	N(G),N(G)-dimethylarginine dimethylaminohydrolase 2
SEPT7	9.91735e-08	2.24745	124.745	Septin-7
KTN1	4.51102e-06	2.2348	123.48	Kinectin
HNRNPH1	0.00344367	2.22092	122.092	Heterogeneous nuclear ribonucleoprotein H;Heterogeneous nuclear ribonucleoprotein H, N-terminally processed
GSTK1	0.00341036	2.2181	121.81	Glutathione S-transferase kappa 1
ANXA11	0.00321879	2.19	119	Annexin A11
CAT	0.000125565	2.13394	113.394	Catalase
TCP1	0.0249683	2.12046	112.046	T-complex protein 1 subunit alpha
DCTN2	3.13966e-08	2.11594	111.594	Dynactin subunit 2
ARF1;ARF3	0.00262116	2.08488	108.488	ADP-ribosylation factor 1;ADP-ribosylation factor 3
PLEC	4.52957e-07	2.07184	107.184	Plectin
HSDL2	0.00210754	2.06778	106.778	Hydroxysteroid dehydrogenase-like protein 2
IPO5	0.0193014	2.05736	105.736	Importin-5
AK2	0.0064485	2.05447	105.447	Adenylate kinase 2, mitochondrial;Adenylate kinase 2, mitochondrial;Adenylate kinase 2, mitochondrial, N-terminally processed
PSMA6	8.17089e-06	2.05155	105.155	Proteasome subunit alpha type;Proteasome subunit alpha type-6
HSPB1	6.87318e-06	2.04368	104.368	Heat shock protein beta-1
PFKL	0.000142832	2.04109	104.109	ATP-dependent 6-phosphofructokinase, liver type
VCL	4.38075e-08	2.03971	103.971	Vinculin
GLUD1;GLUD2	0.000200371	2.03248	103.248	Glutamate dehydrogenase 1, mitochondrial;Glutamate dehydrogenase 2, mitochondrial
TPD52L2	0.00656752	2.03236	103.236	Tumor protein D54
DPYSL2	6.32932e-06	2.03183	103.183	Dihydropyrimidinase-related protein 2
CAPZA2	0.00163087	2.03074	103.074	F-actin-capping protein subunit alpha-2
CAPZB	4.7818e-05	2.03018	103.018	F-actin-capping protein subunit beta
CNDP2	0.0475956	2.01847	101.847	Cytosolic non-specific dipeptidase
HIBADH	0.0358628	2.0165	101.65	3-hydroxyisobutyrate dehydrogenase, mitochondrial
ARF4	1.98499e-06	2.00967	100.967	ADP-ribosylation factor 4
LRRC59	0.00791765	1.99019	99.0189	Leucine-rich repeat-containing protein 59
CALD1	0.00372321	1.96491	96.4915	Caldesmon
TXNL1	0.000485918	1.95499	95.4992	Thioredoxin-like protein 1
CES1	0.0048806	1.93506	93.5059	Liver carboxylesterase 1
MGLL	0.000295893	1.92326	92.3262	Monoglyceride lipase
PSMD1	0.00284144	1.91788	91.7882	26S proteasome non-ATPase regulatory subunit 1
ALDH7A1	0.00135333	1.91557	91.5568	Alpha-aminoadipic semialdehyde dehydrogenase
HNRNPA2B1	0.00191097	1.90872	90.872	Heterogeneous nuclear ribonucleoproteins A2/B1
CS	0.000740198	1.90251	90.2512	Citrate synthase;Citrate synthase, mitochondrial
SERPINH1	5.51036e-05	1.85674	85.6741	Serpin H1
HNRNPA1;HNRNPA1L2	1.92498e-06	1.8548	85.4801	Heterogeneous nuclear ribonucleoprotein A1;Heterogeneous nuclear ribonucleoprotein A1, N-terminally processed;Heterogeneous nuclear ribonucleoprotein A1-like 2
HNRNPA3	0.000407678	1.85091	85.0909	Heterogeneous nuclear ribonucleoprotein A3
KANK2	9.96148e-09	1.82374	82.3743	KN motif and ankyrin repeat domain-containing protein 2
CTNNA1	0.00224154	1.81506	81.5064	Catenin alpha-1
TNPO1	0.0262693	1.79245	79.245	Transportin-1
AKR7A2	0.000344584	1.78754	78.7544	Aflatoxin B1 aldehyde reductase member 2
ANXA1	0.0204558	1.7693	76.9299	Annexin A1;Annexin
CPNE3	0.000123696	1.74333	74.3328	Copine-3
S100A13	0.0146239	1.71952	71.9516	Protein S100-A13
PDIA3	3.8338e-05	1.68368	68.3685	Protein disulfide-isomerase A3
SUCLG2	0.00456079	1.683	68.3002	Succinyl-CoA ligase [GDP-forming] subunit beta, mitochondrial
SFPQ	0.00790981	1.64016	64.0163	Splicing factor, proline- and glutamine-rich
GPX1	0.00261035	1.61543	61.5428	Glutathione peroxidase;Glutathione peroxidase 1
LIPE	5.55759e-06	1.61257	61.2569	Hormone-sensitive lipase
ALAD	0.0283733	1.6078	60.7796	Delta-aminolevulinic acid dehydratase
FIS1	0.00287055	1.60098	60.0983	Mitochondrial fission 1 protein
OPA1	0.000474762	1.59714	59.7144	Dynamin-like 120 kDa protein, mitochondrial;Dynamin-like 120 kDa protein, form S1
HNRNPM	0.0192612	1.57829	57.8295	Heterogeneous nuclear ribonucleoprotein M
COPE	0.0138933	1.57581	57.5815	Coatomer subunit epsilon
GPX4	0.0303309	1.54963	54.9631	Glutathione peroxidase;Phospholipid hydroperoxide glutathione peroxidase, mitochondrial
NUMA1	0.0134063	1.54895	54.8947	Nuclear mitotic apparatus protein 1
CLTC	0.000726188	1.54009	54.0092	Clathrin heavy chain;Clathrin heavy chain 1
PRDX1	0.0165245	1.53817	53.8166	Peroxiredoxin-1
ALDH9A1	0.0121928	1.53024	53.0237	4-trimethylaminobutyraldehyde dehydrogenase
HSP90B1	0.00090309	1.53013	53.0131	Endoplasmin
CTSB	0.00192829	1.51964	51.9636	Cathepsin B;Cathepsin B light chain;Cathepsin B heavy chain
ERP44	0.0220705	1.51732	51.7324	Endoplasmic reticulum resident protein 44
HSPA12B	0.0152004	1.50551	50.5515	Heat shock 70 kDa protein 12B
RPLP0;RPLP0P6	0.0279559	1.49771	49.7712	60S acidic ribosomal protein P0;60S acidic ribosomal protein P0-like
VAT1	0.00227299	1.49272	49.2715	Synaptic vesicle membrane protein VAT-1 homolog
MYH10	0.0162143	1.48453	48.4529	Myosin-10
ESYT1	6.59194e-05	1.4423	44.2295	Extended synaptotagmin-1
SPTAN1	1.24482e-08	1.43173	43.1732
SNTB2	0.0181173	1.42527	42.5274	Beta-2-syntrophin
TXNDC5	0.00481328	1.41713	41.713	Thioredoxin domain-containing protein 5
MCCC1	0.00818066	1.40503	40.5033	Methylcrotonoyl-CoA carboxylase subunit alpha, mitochondrial
RAB14	0.0497053	1.3762	37.6196	Ras-related protein Rab-14
ALDH2	0.0258306	1.36685	36.6851	Aldehyde dehydrogenase, mitochondrial
LMNA	0.0497488	1.35968	35.9685	Prelamin-A/C;Lamin-A/C
CTSD	0.00940103	1.35695	35.6954	Cathepsin D;Cathepsin D light chain;Cathepsin D heavy chain
PSMD11	0.035531	1.3545	35.4504	26S proteasome non-ATPase regulatory subunit 11
TUBB	0.0273706	1.34374	34.3736	Tubulin beta chain
RHOA	0.00953974	1.33764	33.7638	Transforming protein RhoA
TUBB6	0.00163709	1.32653	32.6528	Tubulin beta-6 chain
COPA	0.0193851	1.28522	28.5217	Coatomer subunit alpha;Xenin;Proxenin
RPS12	0.0195243	1.25882	25.8815	40S ribosomal protein S12
TUBA1B	0.00150965	1.25777	25.7769	Tubulin alpha-1B chain
NCL	0.0384029	1.24015	24.0147	Nucleolin
UQCRC2	0.0294024	1.21571	21.5706	Cytochrome b-c1 complex subunit 2, mitochondrial
RAB21	0.00356469	1.20932	20.9319	Ras-related protein Rab-21
TGFB1I1	0.0485269	1.19837	19.8366	Transforming growth factor beta-1-induced transcript 1 protein
SPTBN1	0.000100864	1.1865	18.6504	Spectrin beta chain, non-erythrocytic 1
TUBA4A	0.0497909	0.989254	-1.07463	Tubulin alpha-4A chain
APOC1	0.0258848	0.949395	-5.06052	Apolipoprotein C-I;Truncated apolipoprotein C-I
NCLN	0.0309055	0.897057	-10.2943	Nicalin
HIST1H1E;HIST1H1D	0.000940851	0.882384	-11.7616	Histone H1.4;Histone H1.3
ACTG1	0.0261714	0.879219	-12.0781	Actin, cytoplasmic 2;Actin, cytoplasmic 2, N-terminally processed
RAB5C	0.0498657	0.830969	-16.9031	Ras-related protein Rab-5C
SLC27A3	0.037985	0.823575	-17.6425	Long-chain fatty acid transport protein 3
PHB	0.013299	0.816238	-18.3762	Prohibitin
SRI	0.0452299	0.813971	-18.6029	Sorcin
RPN1	0.000741179	0.79456	-20.544	Dolichyl-diphosphooligosaccharide--protein glycosyltransferase subunit 1
ATP5O	0.00659464	0.792837	-20.7163	ATP synthase subunit O, mitochondrial
LAMTOR3	0.0288555	0.786615	-21.3385	Ragulator complex protein LAMTOR3
C1QC	0.0113622	0.770417	-22.9583	Complement C1q subcomponent subunit C
ETFDH	0.000745965	0.76575	-23.425	Electron transfer flavoprotein-ubiquinone oxidoreductase, mitochondrial
TOMM70A	0.00275093	0.764907	-23.5093	Mitochondrial import receptor subunit TOM70
UBB;RPS27A;UBC;UBA52	0.000166841	0.761345	-23.8655	Ubiquitin-60S ribosomal protein L40;Ubiquitin;60S ribosomal protein L40;Ubiquitin-40S ribosomal protein S27a;Ubiquitin;40S ribosomal protein S27a;Polyubiquitin-B;Ubiquitin;Polyubiquitin-C;Ubiquitin
PRKCSH	0.00151482	0.760273	-23.9727	Glucosidase 2 subunit beta
LMNA	0.00194867	0.753244	-24.6756	Prelamin-A/C;Lamin-A/C
CD34	0.0408255	0.746878	-25.3122	Hematopoietic progenitor cell antigen CD34
CALR	0.000893553	0.743635	-25.6365	Calreticulin
THEM6	0.047924	0.743553	-25.6447	Protein THEM6
SAMM50	0.0402579	0.741943	-25.8057	Sorting and assembly machinery component 50 homolog
ALDH3A2	0.000218786	0.735346	-26.4654	Fatty aldehyde dehydrogenase
PRDX4	0.00302441	0.730711	-26.9289	Peroxiredoxin-4
COL18A1	0.0351703	0.728923	-27.1077	Collagen alpha-1(XVIII) chain;Endostatin
PHB2	0.0189687	0.723623	-27.6377	Prohibitin-2
TMOD3	0.00454081	0.7231	-27.69	Tropomodulin-3
CSNK2B-LY6G5B-1181;CSNK2B;CSNK2B-LY6G5B--991;CSNK2B-LY6G5B-562	0.0381723	0.720126	-27.9874	Casein kinase II subunit beta
NDUFA9	0.00455326	0.719874	-28.0126	NADH dehydrogenase [ubiquinone] 1 alpha subcomplex subunit 9, mitochondrial
RAC1;RAC3	0.00181492	0.716713	-28.3287	Ras-related C3 botulinum toxin substrate 1;Ras-related C3 botulinum toxin substrate 3
LAMA4	1.76869e-05	0.715778	-28.4222	Laminin subunit alpha-4
RFTN1	0.000360881	0.715367	-28.4633	Raftlin
ATP5J2;ATP5J2-PTCD1	0.0224882	0.713324	-28.6676	ATP synthase subunit f, mitochondrial
AIFM2	0.0144593	0.712783	-28.7217	Apoptosis-inducing factor 2
TICAM2;TMED7-TICAM2;TMED7	0.00569359	0.712306	-28.7694	TIR domain-containing adapter molecule 2;Transmembrane emp24 domain-containing protein 7
TMED10	0.011614	0.706685	-29.3315	Transmembrane emp24 domain-containing protein 10
GNAS	0.000149408	0.701576	-29.8424	Guanine nucleotide-binding protein G(s) subunit alpha isoforms short;Guanine nucleotide-binding protein G(s) subunit alpha isoforms XLas
GNAI2	0.00208864	0.696736	-30.3264	Guanine nucleotide-binding protein G(i) subunit alpha-2
IDH3A	0.0146816	0.688182	-31.1818	Isocitrate dehydrogenase [NAD] subunit alpha, mitochondrial
B4DLN1	0.00661026	0.687789	-31.2211	Highly Similar To Mitochondrial Dicarboxylate Carrier
DGAT1	0.0391967	0.687167	-31.2833	Diacylglycerol O-acyltransferase 1
TINAGL1	8.04416e-05	0.67849	-32.151	Tubulointerstitial nephritis antigen-like
STX7	0.00916312	0.678114	-32.1886	Syntaxin-7
MYL12A;MYL12B	0.00011144	0.674961	-32.5039	Myosin regulatory light chain 12A;Myosin regulatory light chain 12B
NUCB1	0.0357656	0.674653	-32.5347	Nucleobindin-1
VDAC1	0.000466824	0.671917	-32.8083	Voltage-dependent anion-selective channel protein 1
CYC1	0.00175537	0.668372	-33.1628	Cytochrome c1, heme protein, mitochondrial
RDH5	0.00591311	0.667291	-33.2709	11-cis retinol dehydrogenase
LMNB1	0.00205291	0.665813	-33.4187	Lamin-B1
GIMAP1	0.00914346	0.66357	-33.643	GTPase IMAP family member 1
RALB	0.00266713	0.660531	-33.9469	Ras-related protein Ral-B
HEPACAM	0.00891897	0.659818	-34.0182	Hepatocyte cell adhesion molecule
NIPSNAP3A	0.00384637	0.659606	-34.0394	Protein NipSnap homolog 3A
SACM1L	0.000113387	0.657933	-34.2067	Phosphatidylinositide phosphatase SAC1
CALM2;CALM1	0.0160516	0.656968	-34.3032
CYBB	0.00234773	0.65507	-34.493	Cytochrome b-245 heavy chain
TMX3	0.00101437	0.649869	-35.0131	Protein disulfide-isomerase TMX3
IARS2	0.00350674	0.646438	-35.3562	Isoleucine--tRNA ligase, mitochondrial
ATP5F1	0.00276817	0.646438	-35.3562	ATP synthase F(0) complex subunit B1, mitochondrial
VCAN	0.0168295	0.644986	-35.5014	Versican core protein
NDUFS8	0.0206449	0.643679	-35.6321	NADH dehydrogenase [ubiquinone] iron-sulfur protein 8, mitochondrial
PCYOX1	1.98635e-06	0.640353	-35.9647	Prenylcysteine oxidase 1
SLC25A1	0.0023288	0.639938	-36.0062	Tricarboxylate transport protein, mitochondrial
MARC1	0.000300507	0.639322	-36.0678	Mitochondrial amidoxime-reducing component 1
CPM	0.000748152	0.636552	-36.3448	Carboxypeptidase M
HIST1H2BN;HIST1H2BL;HIST1H2BM;HIST1H2BH;HIST2H2BF;HIST1H2BC;HIST1H2BD;H2BFS;HIST1H2BK;HIST1H2BA	0.002804	0.63603	-36.397	Histone H2B;Histone H2B type 1-L;Histone H2B type 1-M;Histone H2B type 1-N;Histone H2B type 1-H;Histone H2B type 2-F;Histone H2B type 1-C/E/F/G/I;Histone H2B type 1-D;Histone H2B type F-S;Histone H2B type 1-K;Histone H2B type 1-A
LGALS1	8.62143e-05	0.634655	-36.5345	Galectin-1
GNG2	5.37291e-05	0.63453	-36.547	Guanine nucleotide-binding protein G(I)/G(S)/G(O) subunit gamma-2;Guanine nucleotide-binding protein subunit gamma
RHOG	0.00042551	0.633945	-36.6055	Rho-related GTP-binding protein RhoG
LMAN1	0.000901622	0.6325	-36.75	Protein ERGIC-53
GNA11	0.0345265	0.632156	-36.7844	Guanine nucleotide-binding protein subunit alpha-11
ATP5L	0.0023094	0.632043	-36.7957	ATP synthase subunit g, mitochondrial
COL4A1	0.0109523	0.631313	-36.8687	Collagen alpha-1(IV) chain;Arresten
CD36	2.34832e-05	0.627498	-37.2502	Platelet glycoprotein 4
SSR1	0.0188697	0.6272	-37.28	Translocon-associated protein subunit alpha
NAPA	0.000294467	0.626048	-37.3952	Alpha-soluble NSF attachment protein
CD44	0.00163704	0.623627	-37.6373	CD44 antigen
APOA1	0.00207379	0.62191	-37.809	Apolipoprotein A-I;Proapolipoprotein A-I;Truncated apolipoprotein A-I
SLC25A11	0.0260642	0.619658	-38.0342	Mitochondrial 2-oxoglutarate/malate carrier protein
ATP2B4	7.73381e-05	0.617931	-38.2069	Plasma membrane calcium-transporting ATPase 4
MYL9	8.34364e-05	0.617643	-38.2357	Myosin regulatory light polypeptide 9
RTN3	0.0381887	0.616169	-38.3831	Reticulon-3;Reticulon
LMNB2	0.00255872	0.615579	-38.4421	Lamin-B2
SLC25A4	0.00303003	0.614788	-38.5212	ADP/ATP translocase 1
MGST3	0.0222268	0.614624	-38.5376	Microsomal glutathione S-transferase 3
FAM213A	0.000817127	0.611565	-38.8435	Redox-regulatory protein FAM213A
SLC25A6	0.000113454	0.607944	-39.2056	ADP/ATP translocase 3;ADP/ATP translocase 3, N-terminally processed
MYL6	1.25886e-06	0.607448	-39.2552	Myosin light polypeptide 6
CD81	0.000627192	0.605144	-39.4856	Tetraspanin;CD81 antigen
TMEM43	0.00124958	0.603315	-39.6685	Transmembrane protein 43
SLC3A2	4.41029e-06	0.599448	-40.0552	4F2 cell-surface antigen heavy chain
CD47	0.026711	0.594655	-40.5345	Leukocyte surface antigen CD47
SLC25A5	0.00621089	0.591091	-40.8909	ADP/ATP translocase 2;ADP/ATP translocase 2, N-terminally processed
IGSF8	0.0210177	0.590712	-40.9288	Immunoglobulin superfamily member 8
SFXN3	0.000319964	0.589379	-41.0621	Sideroflexin-3
SLC16A7	0.0109118	0.588047	-41.1953	Monocarboxylate transporter 2
APOOL	0.00547725	0.587556	-41.2444	MICOS complex subunit MIC27
PGRMC2	5.68013e-05	0.586874	-41.3126	Membrane-associated progesterone receptor component 2
REEP5	0.00219934	0.586216	-41.3784	Receptor expression-enhancing protein 5
CD99	0.00202327	0.585648	-41.4352	CD99 antigen
HIST1H2AJ;HIST1H2AH;H2AFJ;HIST2H2AC;HIST2H2AA3;HIST1H2AD;HIST1H2AG;HIST1H2AC;HIST3H2A;HIST1H2AB	0.00394638	0.582321	-41.7679	Histone H2A type 1-J;Histone H2A type 1-H;Histone H2A.J;Histone H2A type 2-C;Histone H2A type 2-A;Histone H2A type 1-D;Histone H2A type 1;Histone H2A;Histone H2A type 1-C;Histone H2A type 3;Histone H2A type 1-B/E
TPM1	0.0015475	0.578378	-42.1622
NDUFV2	0.000456984	0.578266	-42.1734	NADH dehydrogenase [ubiquinone] flavoprotein 2, mitochondrial
GPAM	0.00316721	0.577412	-42.2588	Glycerol-3-phosphate acyltransferase 1, mitochondrial
LAMB1	0.000144973	0.577347	-42.2653	Laminin subunit beta-1
SUN2	0.0130273	0.576455	-42.3545	SUN domain-containing protein 2
VWF	3.79125e-05	0.575144	-42.4856	von Willebrand factor;von Willebrand antigen 2
UQCR10	0.000274051	0.572499	-42.7501	Cytochrome b-c1 complex subunit 9
TMED9	0.0020485	0.572004	-42.7996	Transmembrane emp24 domain-containing protein 9
LAMA2	0.00611229	0.569436	-43.0564	Laminin subunit alpha-2
HSPE1	0.000129198	0.56769	-43.231	10 kDa heat shock protein, mitochondrial
C1QBP	4.519e-05	0.564271	-43.5729	Complement component 1 Q subcomponent-binding protein, mitochondrial
VDAC2	0.00223259	0.562711	-43.7289	Voltage-dependent anion-selective channel protein 2
ATP2A2	2.10879e-07	0.562583	-43.7417	Sarcoplasmic/endoplasmic reticulum calcium ATPase 2
APOA2	0.0125222	0.559377	-44.0623	Apolipoprotein A-II;Proapolipoprotein A-II;Truncated apolipoprotein A-II
EPHX1	5.30314e-05	0.557906	-44.2094	Epoxide hydrolase 1
COQ9	0.000670409	0.55528	-44.472	Ubiquinone biosynthesis protein COQ9, mitochondrial
UQCRFS1;UQCRFS1P1	6.93742e-05	0.554283	-44.5717	Cytochrome b-c1 complex subunit Rieske, mitochondrial;Cytochrome b-c1 complex subunit 11;Putative cytochrome b-c1 complex subunit Rieske-like protein 1
ITGAV	0.00126984	0.553212	-44.6788	Integrin alpha-V;Integrin alpha-V heavy chain;Integrin alpha-V light chain
ATP5B	0.000289024	0.552804	-44.7196	ATP synthase subunit beta, mitochondrial;ATP synthase subunit beta
LAMB2	1.23109e-05	0.55187	-44.813	Laminin subunit beta-2
APOA4	0.00532867	0.550089	-44.9911	Apolipoprotein A-IV
RAP2B;RAP2A	0.000995937	0.5496	-45.04	Ras-related protein Rap-2b
BCAP31	0.001779	0.54937	-45.063	B-cell receptor-associated protein 31
COX4I1	0.00247441	0.546326	-45.3674	Cytochrome c oxidase subunit 4 isoform 1, mitochondrial
COL4A2	0.000150737	0.546057	-45.3943	Collagen alpha-2(IV) chain;Canstatin
UQCRB	2.48733e-06	0.543269	-45.6731	Cytochrome b-c1 complex subunit 7
SLC25A3	0.00147303	0.542081	-45.7919	Phosphate carrier protein, mitochondrial
GPX3	0.0495423	0.541861	-45.8139	Glutathione peroxidase;Glutathione peroxidase 3
MTCH2	2.82712e-07	0.541645	-45.8355	Mitochondrial carrier homolog 2
PON2	1.8806e-06	0.5415	-45.85	Serum paraoxonase/arylesterase 2
DCN	0.00117833	0.540956	-45.9044	Decorin
HSD17B12	6.06177e-05	0.539898	-46.0102	Very-long-chain 3-oxoacyl-CoA reductase
RPN2	8.57664e-05	0.536762	-46.3238	Dolichyl-diphosphooligosaccharide--protein glycosyltransferase subunit 2
MYADM	0.00115688	0.536287	-46.3713	Myeloid-associated differentiation marker
NDUFA5	0.000314043	0.533697	-46.6303	NADH dehydrogenase [ubiquinone] 1 alpha subcomplex subunit 5
CMA1	0.00135177	0.533481	-46.6519	Chymase
APMAP	2.24899e-07	0.532794	-46.7206	Adipocyte plasma membrane-associated protein
TPM1	0.000272225	0.531197	-46.8803
ANO6	0.00032258	0.527167	-47.2833	Anoctamin-6
CAV1	3.73413e-05	0.525961	-47.4039	Caveolin-1;Caveolin
FMOD	0.00458847	0.523927	-47.6073	Fibromodulin
STEAP4	0.0113789	0.523229	-47.6771	Metalloreductase STEAP4
SGCE	0.000255094	0.521186	-47.8814	Epsilon-sarcoglycan
GNAI3	0.000124356	0.518241	-48.1759	Guanine nucleotide-binding protein G(k) subunit alpha
TPSAB1;TPSB2	0.00065641	0.518015	-48.1985	Tryptase alpha/beta-1;Tryptase beta-2
VKORC1L1	0.000190607	0.51723	-48.277	Vitamin K epoxide reductase complex subunit 1-like protein 1
ATP1B3	0.00210445	0.514278	-48.5722	Sodium/potassium-transporting ATPase subunit beta-3
MGST1	0.0287769	0.513956	-48.6044	Microsomal glutathione S-transferase 1
STOML2	2.22619e-07	0.513724	-48.6276	Stomatin-like protein 2, mitochondrial
SRPRB	0.00182574	0.511202	-48.8798	Signal recognition particle receptor subunit beta
HLA-A	5.27885e-07	0.508934	-49.1066
CYB5A	0.0264661	0.505391	-49.4609	Cytochrome b5
ERLIN2	2.76256e-05	0.503526	-49.6474	Erlin-2
COL15A1	3.19057e-07	0.500713	-49.9287	Collagen alpha-1(XV) chain;Restin;Restin-2;Restin-3;Restin-4
CANX	0.000145543	0.499719	-50.0281	Calnexin
HLA-DRB1;HLA-DRB3	0.00158335	0.497317	-50.2683	HLA class II histocompatibility antigen, DR beta 3 chain
VAMP3	6.53994e-05	0.496926	-50.3074	Vesicle-associated membrane protein 3
NRP1	3.71599e-05	0.495855	-50.4145	Neuropilin-1
THY1	0.000254836	0.494814	-50.5186	Thy-1 membrane glycoprotein
CHCHD3	0.0025716	0.493998	-50.6002	MICOS complex subunit MIC19
APOH	0.00932508	0.492739	-50.7261	Beta-2-glycoprotein 1
PML	0.00282403	0.490369	-50.9631	Protein PML
ITGA7	4.40312e-05	0.486599	-51.3401	Integrin alpha-7;Integrin alpha-7 heavy chain;Integrin alpha-7 light chain;Integrin alpha-7 70 kDa form
TMX1	0.000248101	0.485317	-51.4683	Thioredoxin-related transmembrane protein 1
HLA-DRA	0.000232507	0.485047	-51.4953	HLA class II histocompatibility antigen, DR alpha chain
MMRN2	0.000289675	0.484221	-51.5779	Multimerin-2
LGALS3BP	8.71071e-07	0.479957	-52.0043	Galectin-3-binding protein
CA4	2.67248e-07	0.471492	-52.8508	Carbonic anhydrase 4
RPL15	0.00220005	0.469249	-53.0751	60S ribosomal protein L15;Ribosomal protein L15
TPM1	1.69815e-05	0.468724	-53.1276	Tropomyosin 1
PPAP2A	0.000329698	0.466166	-53.3834	Lipid phosphate phosphohydrolase 1
ARL6IP5	0.000838811	0.465423	-53.4577	PRA1 family protein 3
HIST2H3PS2	2.04865e-07	0.46542	-53.458	Histone H3
PRDX3	2.01399e-06	0.465363	-53.4637	Thioredoxin-dependent peroxide reductase, mitochondrial
ACTA2;ACTG2	9.41038e-06	0.465275	-53.4725	Actin, aortic smooth muscle;Actin, gamma-enteric smooth muscle
CAV2	4.74994e-05	0.46483	-53.517	Caveolin-2;Caveolin
LNP	0.000112485	0.462257	-53.7743	Protein lunapark
AGPAT2	1.6027e-05	0.461927	-53.8073	1-acyl-sn-glycerol-3-phosphate acyltransferase beta
TOMM22	9.88358e-05	0.4618	-53.82	Mitochondrial import receptor subunit TOM22 homolog
PLVAP	0.000170167	0.460874	-53.9126	Plasmalemma vesicle-associated protein
SLC35A4	0.000924142	0.459767	-54.0233	Solute Carrier Family 35 Member A4
EFEMP1	0.00501619	0.45894	-54.106	EGF-containing fibulin-like extracellular matrix protein 1
RALA	0.00233385	0.458067	-54.1933	Ras-related protein Ral-A
NDUFA8	5.83861e-06	0.457163	-54.2837	NADH dehydrogenase [ubiquinone] 1 alpha subcomplex subunit 8
NID1	9.06358e-09	0.455016	-54.4984	Nidogen-1
FBLN5	0.000160677	0.45309	-54.691	Fibulin-5
FBLN2	7.81558e-09	0.452265	-54.7735	Fibulin-2
ITGB1	1.87766e-09	0.451704	-54.8296	Integrin beta-1
AMBP	2.96844e-06	0.448942	-55.1058	Protein AMBP;Alpha-1-microglobulin;Inter-alpha-trypsin inhibitor light chain;Trypstatin
LAMC1	8.70864e-08	0.447857	-55.2143	Laminin subunit gamma-1
GOT2	0.000622407	0.447675	-55.2325	Aspartate aminotransferase, mitochondrial
AOC3	6.12458e-10	0.447211	-55.2789	Membrane primary amine oxidase
LRP1	3.48846e-07	0.444594	-55.5406	Prolow-density lipoprotein receptor-related protein 1;Low-density lipoprotein receptor-related protein 1 85 kDa subunit;Low-density lipoprotein receptor-related protein 1 515 kDa subunit;Low-density lipoprotein receptor-related protein 1 intracellular domain
LNPEP	6.69321e-05	0.439511	-56.0489	Leucyl-cystinyl aminopeptidase;Leucyl-cystinyl aminopeptidase, pregnancy serum form
SGCG	0.00129955	0.438299	-56.1701	Gamma-sarcoglycan
CKAP4	0.0133984	0.438194	-56.1806	Cytoskeleton-associated protein 4
ITGA6	0.000306202	0.437945	-56.2055	Integrin alpha-6;Integrin alpha-6 heavy chain;Integrin alpha-6 light chain;Processed integrin alpha-6
TPM2	2.15443e-09	0.432723	-56.7277	Tropomyosin 2
TECR	4.83743e-05	0.431818	-56.8182	Very-long-chain enoyl-CoA reductase
ITGA1	1.3764e-06	0.430866	-56.9134	Integrin alpha-1
CD151	0.000292915	0.430027	-56.9973	Tetraspanin;CD151 antigen
SGCB	3.7481e-05	0.428419	-57.1581	Beta-sarcoglycan
STX4	0.000966786	0.427481	-57.2519	Syntaxin-4
NTM	0.000505102	0.424243	-57.5757	Neurotrimin
MYOF	4.08054e-06	0.423259	-57.6741	Myoferlin
MLEC	8.22311e-05	0.422706	-57.7294	Malectin
C4B;C4A	0.0215724	0.422184	-57.7816	Complement C4-B;Complement C4 beta chain;Complement C4-B alpha chain;C4a anaphylatoxin;C4b-B;C4d-B;Complement C4 gamma chain;Complement C4-A;Complement C4 beta chain;Complement C4-A alpha chain;C4a anaphylatoxin;C4b-A;C4d-A;Complement C4 gamma chain
SYPL1	5.7208e-06	0.421959	-57.8041	Synaptophysin-like protein 1
ERGIC1	5.93606e-06	0.421471	-57.8529	Endoplasmic reticulum-Golgi intermediate compartment protein 1
B2M	3.9752e-05	0.420555	-57.9445	Beta-2-microglobulin;Beta-2-microglobulin form pI 5.3
LMAN2	0.0010137	0.418971	-58.1029	Vesicular integral-membrane protein VIP36
FOLR2	5.89118e-07	0.413216	-58.6784	Folate receptor beta
HACD3	0.00708741	0.407271	-59.2729	Very-long-chain (3R)-3-hydroxyacyl-CoA dehydratase 3
ASPN	0.00151504	0.406412	-59.3588	Asporin
BSG	4.26463e-06	0.406265	-59.3735	Basigin
CACNA2D1	3.20126e-07	0.404101	-59.5899	Voltage-dependent calcium channel subunit alpha-2/delta-1;Voltage-dependent calcium channel subunit alpha-2-1;Voltage-dependent calcium channel subunit delta-1
MAL2	0.00233078	0.399496	-60.0504	Protein MAL2
SLC25A20	1.74578e-07	0.395909	-60.4091	Mitochondrial carnitine/acylcarnitine carrier protein
PGRMC1	0.000139456	0.395276	-60.4724	Membrane-associated progesterone receptor component 1
CYB5B	3.96974e-06	0.394281	-60.5719	Cytochrome b5 type B
BST2	6.41834e-06	0.392328	-60.7672	Bone marrow stromal antigen 2
FN1	0.000843867	0.391409	-60.8591	Fibronectin;Anastellin;Ugl-Y1;Ugl-Y2;Ugl-Y3
BCAM	0.000114314	0.3895	-61.05	Basal cell adhesion molecule
FLOT1	4.6934e-05	0.388517	-61.1483	Flotillin-1
NDUFS3	3.97563e-07	0.383867	-61.6133	NADH dehydrogenase [ubiquinone] iron-sulfur protein 3, mitochondrial
STOM	2.56821e-09	0.382574	-61.7426	Erythrocyte band 7 integral membrane protein
NID2	2.31097e-07	0.381879	-61.8121	Nidogen-2
LETM1	1.10567e-06	0.379802	-62.0198	LETM1 and EF-hand domain-containing protein 1, mitochondrial
UQCRC1	1.1087e-05	0.378788	-62.1212	Cytochrome b-c1 complex subunit 1, mitochondrial
SEC61A1	5.39305e-06	0.377475	-62.2525	Protein transport protein Sec61 subunit alpha isoform 1
COX5B	0.00200778	0.376764	-62.3236	Cytochrome c oxidase subunit 5B, mitochondrial
CD59	1.5487e-06	0.370598	-62.9402	CD59 glycoprotein
TGM2	9.36746e-08	0.36881	-63.119	Protein-glutamine gamma-glutamyltransferase 2
F11R	1.66111e-08	0.368252	-63.1748	Junctional adhesion molecule A
NPTN;DKFZp566H1924	2.75552e-08	0.36522	-63.478	Neuroplastin
LUM	1.75985e-08	0.356836	-64.3164	Lumican
CPA3	4.18435e-05	0.355335	-64.4665	Mast cell carboxypeptidase A
COX6C	0.00820723	0.354584	-64.5416	Cytochrome c oxidase subunit 6C
HIST1H4A	2.22222e-10	0.35134	-64.866	Histone H4
CLU	1.57297e-08	0.350679	-64.9321	Clusterin;Clusterin beta chain;Clusterin alpha chain;Clusterin
CDH13	1.26957e-08	0.349662	-65.0338	Cadherin-13
CRELD1	0.00149533	0.34791	-65.209	Cysteine-rich with EGF-like domain protein 1
LAMP1	1.90772e-07	0.344352	-65.5648	Lysosome-associated membrane glycoprotein 1
PODXL	0.00277088	0.343961	-65.6039	Podocalyxin
PECAM1	1.01073e-08	0.343749	-65.6251	Platelet endothelial cell adhesion molecule
VAPB	0.000524051	0.340705	-65.9295	Vesicle-associated membrane protein-associated protein B/C
APOE	0.00139729	0.336039	-66.3961	Apolipoprotein E
EMILIN1	4.95888e-08	0.331321	-66.8679	EMILIN-1
FLOT2	5.31728e-06	0.326339	-67.3661	Flotillin-2
COL1A2	9.73975e-06	0.323409	-67.6591	Collagen alpha-2(I) chain
ATP5D	1.33744e-08	0.315863	-68.4137	ATP synthase subunit delta, mitochondrial
COX5A	1.63698e-06	0.310963	-68.9037	Cytochrome c oxidase subunit 5A, mitochondrial
ATP5H	4.65297e-06	0.302983	-69.7017	ATP synthase subunit d, mitochondrial
SGCD	9.58464e-06	0.29766	-70.234	Delta-sarcoglycan
MFAP5	6.58768e-07	0.296475	-70.3525	Microfibrillar-associated protein 5
BTNL9	3.03594e-07	0.292757	-70.7243	Butyrophilin-like protein 9
SLC1A5	0.000571597	0.291794	-70.8206	Neutral amino acid transporter B(0);Amino acid transporter
A1BG	0.00699431	0.285107	-71.4893	Alpha-1B-glycoprotein
STT3A	4.84518e-06	0.285025	-71.4975	Dolichyl-diphosphooligosaccharide--protein glycosyltransferase subunit STT3A
DPT	6.57773e-07	0.278036	-72.1964	Dermatopontin
COL1A1	3.60442e-05	0.27396	-72.604	Collagen alpha-1(I) chain
LXN	0.00164467	0.262413	-73.7587	Latexin
COL3A1	2.68544e-05	0.261417	-73.8583	Collagen alpha-1(III) chain
SCARB2	2.04173e-07	0.259428	-74.0572	Lysosome membrane protein 2
ATP5J	0.0025039	0.25256	-74.744	ATP synthase-coupling factor 6, mitochondrial
COX6B1	0.0154309	0.251404	-74.8596	Cytochrome c oxidase subunit 6B1
ATP1A1	5.096e-07	0.224486	-77.5514	Sodium/potassium-transporting ATPase subunit alpha-1
FBN1	7.38935e-12	0.175356	-82.4644	Fibrillin-1
APOD	7.81276e-09	0.155883	-84.4117	Apolipoprotein D
VTN	7.71259e-05	0.154159	-84.5841	Vitronectin;Vitronectin V65 subunit;Vitronectin V10 subunit;Somatomedin-B
SPTA1	0.00765737	0.100781	-89.9219	Spectrin alpha chain, erythrocytic 1
SLC4A1	6.00341e-07	0.0979077	-90.2092	Band 3 anion transport protein
SPTB	0.000154659	0.0434557	-95.6544	Spectrin beta chain, erythrocytic
GENE NAME	p-value (> 0.05)	µFAT vs LA FOLD CHANGE	% µFAT vs LA FOLD CHANGE	PROTEIN NAMES
TRIM25	1	5.07406	407.406	E3 ubiquitin/ISG15 ligase TRIM25
CMPK1	1	4.46057	346.057	UMP-CMP kinase
CSRP1	1	3.74262	274.262	Cysteine and glycine-rich protein 1
ASS1	0.130636	3.57139	257.139	Argininosuccinate synthase
LASP1	0.347056	3.20813	220.813	LIM and SH3 domain protein 1
COPG1	0.255398	3.03397	203.397	Coatomer subunit gamma-1
CBR1	0.0888732	2.91194	191.194	Carbonyl reductase [NADPH] 1
PSMC2	1	2.83821	183.821	26S protease regulatory subunit 7
FKBP1A	1	2.60065	160.065	Peptidyl-prolyl cis-trans isomerase FKBP1A;Peptidyl-prolyl cis-trans isomerase
SEC31A	1	2.57203	157.203	Protein transport protein Sec31A
CCT5	0.077042	2.56088	156.088	T-complex protein 1 subunit epsilon
AP2B1	0.0505031	2.40464	140.464	AP-2 complex subunit beta
PTBP1	0.0552502	2.39914	139.914	Polypyrimidine tract-binding protein 1
FSCN1	1	2.35292	135.292	Fascin
SYNCRIP	0.0635017	2.34978	134.978	Heterogeneous nuclear ribonucleoprotein Q
CCT3	0.0567136	2.19686	119.686	T-complex protein 1 subunit gamma
PSMC6	1	2.18871	118.871	26S protease regulatory subunit 10B
EIF4A1	0.173179	2.14332	114.332	Eukaryotic initiation factor 4A-I
TXN	0.114427	2.06071	106.071	Thioredoxin
PDIA4	0.919139	2.01198	101.198	Protein disulfide-isomerase A4
GDI1	1	1.967	96.6995	Rab GDP dissociation inhibitor alpha
CCT4	0.0602955	1.84414	84.414	T-complex protein 1 subunit delta
EPS15	1	1.82689	82.6886	Epidermal growth factor receptor substrate 15
ACAA1	0.127654	1.80967	80.9671	3-ketoacyl-CoA thiolase, peroxisomal
TOM1	0.0723084	1.80908	80.9079	Target of Myb protein 1
ARPC5	0.34118	1.80882	80.8821	Actin-related protein 2/3 complex subunit 5
EEA1	0.08155	1.7993	79.9297	Early endosome antigen 1
NES	0.239455	1.75679	75.6792	Nestin
LCP1	0.444229	1.74606	74.6063	Plastin-2
HSD17B4	0.180955	1.73955	73.955	Peroxisomal multifunctional enzyme type 2;(3R)-hydroxyacyl-CoA dehydrogenase;Enoyl-CoA hydratase 2
ISOC1	0.246602	1.73624	73.6235	Isochorismatase domain-containing protein 1
TST	0.2967	1.70146	70.1464	Thiosulfate sulfurtransferase
ACTR3	0.0665434	1.66676	66.6756	Actin-related protein 3
CCT6A	0.152655	1.65642	65.6423	T-complex protein 1 subunit zeta
S100A6	0.294248	1.65562	65.562	Protein S100;Protein S100-A6
DPYSL3	0.141622	1.65345	65.3451	Dihydropyrimidinase-related protein 3
S100A4	0.615481	1.65212	65.2124	Protein S100-A4
NHP2L1	0.115988	1.63545	63.5453	NHP2-like protein 1;NHP2-like protein 1, N-terminally processed
ECHDC3	0.153626	1.61531	61.531	Enoyl-CoA hydratase domain-containing protein 3, mitochondrial
HNRNPR	0.176232	1.61039	61.0387	Heterogeneous nuclear ribonucleoprotein R
XRCC5	0.067047	1.59397	59.3968	X-ray repair cross-complementing protein 5
ANXA4	0.406111	1.56211	56.2112	Annexin A4;Annexin
PSMD6	0.557002	1.55017	55.0167	26S proteasome non-ATPase regulatory subunit 6
ANXA3	0.191971	1.52975	52.9748	Annexin A3;Annexin
GSTM3	0.0563068	1.52621	52.6215	Glutathione S-transferase Mu 3
LANCL1	0.191601	1.51594	51.594	LanC-like protein 1
AKR1A1	0.115837	1.51537	51.5374	Alcohol dehydrogenase [NADP(+)]
ANXA5	0.416954	1.51115	51.1149	Annexin A5;Annexin
CCT7	0.767647	1.50535	50.5354	T-complex protein 1 subunit eta
ITIH5	0.250041	1.49691	49.6908	Inter-alpha-trypsin inhibitor heavy chain H5
AIFM1	0.334403	1.49073	49.0733	Apoptosis-inducing factor 1, mitochondrial
H1F0	0.14788	1.49065	49.0648	Histone H1.0;Histone H1.0, N-terminally processed
CSTB	0.334966	1.48984	48.9837	Cystatin-B
NDRG2	0.130642	1.47588	47.5885	Protein NDRG2
G6PD	0.690185	1.47048	47.0477	Glucose-6-phosphate 1-dehydrogenase
ANXA2;ANXA2P2	0.0710151	1.46391	46.3906	Annexin A2;Annexin;Putative annexin A2-like protein
HBD	0.56728	1.46379	46.3791	Hemoglobin subunit delta
ACSF2	0.7245	1.44818	44.8177	Acyl-CoA synthetase family member 2, mitochondrial
PPP1CB	0.403865	1.44444	44.4438	Serine/threonine-protein phosphatase PP1-beta catalytic subunit;Serine/threonine-protein phosphatase
ARPC1B	0.838263	1.44404	44.4043	Actin-related protein 2/3 complex subunit 1B
MVP	0.175002	1.4393	43.9304	Major vault protein
RUVBL1	0.313491	1.43714	43.7139	RuvB-like 1
IDH2	0.672049	1.42982	42.9819	Isocitrate dehydrogenase [NADP], mitochondrial
HNRNPC	0.319997	1.42946	42.9457	Heterogeneous nuclear ribonucleoproteins C1/C2
ACTR2	0.722726	1.42656	42.6558	Actin-related protein 2
ATP6V1A	0.33569	1.40533	40.5326	V-type proton ATPase catalytic subunit A
AK3	0.0633612	1.40505	40.505	GTP:AMP phosphotransferase AK3, mitochondrial
MYDGF	0.0879726	1.40165	40.1651	Myeloid-derived growth factor
GBAS	0.488185	1.39858	39.8576	Protein NipSnap homolog 2
LRPPRC	0.792892	1.39466	39.466	Leucine-rich PPR motif-containing protein, mitochondrial
HNRNPU	0.0519631	1.39098	39.0975	Heterogeneous nuclear ribonucleoprotein U
CRYAB	0.124241	1.38093	38.0935	Alpha-crystallin B chain
DYNLL1	0.112221	1.37605	37.6048	Dynein light chain 1, cytoplasmic
IGHG2	0.346275	1.37244	37.2436	Ig gamma-2 chain C region
ANXA6	0.286653	1.37082	37.0824	Annexin A6;Annexin
PSME1	0.134148	1.36319	36.3192	Proteasome activator complex subunit 1
GSR	0.272182	1.35504	35.5041	Glutathione reductase, mitochondrial
DHX9	0.154631	1.35444	35.4445	ATP-dependent RNA helicase A
TUBA1A;TUBA3E	0.0846905	1.3467	34.6697	Tubulin alpha-1A chain;Tubulin alpha-3E chain
CSPG4	0.112088	1.34563	34.5632	Chondroitin sulfate proteoglycan 4
ATP6V1B2	0.863337	1.34232	34.2321	V-type proton ATPase subunit B, brain isoform
JUP	0.0861835	1.33419	33.4186	Junction plakoglobin
S100A11	0.0601539	1.32539	32.5389	Protein S100-A11;Protein S100-A11, N-terminally processed
CTNND1	0.333158	1.32512	32.5118	Catenin delta-1
HEBP1	0.28546	1.31923	31.9228	Heme-binding protein 1
XRCC6	0.404069	1.31712	31.7122	X-ray repair cross-complementing protein 6
ACTR1A	0.795858	1.29626	29.6265	Alpha-centractin
ATIC	0.119903	1.29488	29.4884	Bifunctional purine biosynthesis protein PURH;Phosphoribosylaminoimidazolecarboxamide formyltransferase;IMP cyclohydrolase
RPL12	0.283495	1.28055	28.0554	60S ribosomal protein L12
ACAD9	0.43118	1.27664	27.6645	Acyl-CoA dehydrogenase family member 9, mitochondrial
ESYT2	0.0548857	1.27128	27.1282	Extended synaptotagmin-2
PC	0.688297	1.26921	26.9213	Pyruvate carboxylase, mitochondrial
PDCD6	0.290443	1.26678	26.6779	Programmed cell death protein 6
FUS;TAF15	0.133261	1.25566	25.5664	RNA-binding protein FUS;TATA-binding protein-associated factor 2N
TNXB	0.618937	1.25548	25.5478	Tenascin-X
ARL8B	0.449559	1.23867	23.867	ADP-ribosylation factor-like protein 8B
MYH14	0.132442	1.23205	23.2047	Myosin-14
C21orf33	0.512761	1.22959	22.9585
MAP1B	0.301851	1.20905	20.9053	Microtubule-associated protein 1B;MAP1B heavy chain;MAP1 light chain LC1
SYNM	0.0890432	1.20591	20.5911	Synemin
PRDX2	0.988216	1.20305	20.3053	Peroxiredoxin-2
CTNNB1	0.345498	1.20026	20.0264	Catenin beta-1
RAB5A	0.682289	1.19994	19.9942	Ras-related protein Rab-5A
AP1B1	0.164016	1.19969	19.969	AP-1 complex subunit beta-1
TGFBI	0.682043	1.19448	19.4475	Transforming growth factor-beta-induced protein ig-h3
MTX2	0.083446	1.18864	18.8643	Metaxin-2
STXBP1	0.810419	1.18355	18.3553	Syntaxin-binding protein 1
VIM	0.269484	1.17901	17.901	Vimentin
TUBB4A	0.113161	1.1713	17.1303	Tubulin beta-4A chain
S100A10	0.523713	1.16536	16.5356	Protein S100-A10
SDHB	0.690231	1.16157	16.157	Succinate dehydrogenase [ubiquinone] iron-sulfur subunit, mitochondrial
SNRPD3	0.281195	1.16061	16.0611	Small nuclear ribonucleoprotein Sm D3
DBN1	0.665531	1.16046	16.0456	Drebrin
ATP5A1	0.131465	1.15872	15.8722	ATP synthase subunit alpha, mitochondrial
HADHA	0.266017	1.15631	15.6314	Trifunctional enzyme subunit alpha, mitochondrial;Long-chain enoyl-CoA hydratase;Long chain 3-hydroxyacyl-CoA dehydrogenase
FGA	0.9614	1.15331	15.3312	Fibrinogen alpha chain;Fibrinopeptide A;Fibrinogen alpha chain
DYNC1LI2	0.131484	1.1533	15.33	Cytoplasmic dynein 1 light intermediate chain 2
MRC1	0.658849	1.1355	13.5503	Macrophage mannose receptor 1
ILVBL	0.684262	1.13135	13.1348	Acetolactate synthase-like protein
HBA1	0.978649	1.13129	13.129	Hemoglobin subunit alpha
EPB41L3	0.636565	1.12753	12.7527	Band 4.1-like protein 3;Band 4.1-like protein 3, N-terminally processed
A2M	0.851386	1.12727	12.7268	Alpha-2-macroglobulin
RNPEP	0.258184	1.12383	12.3826	Aminopeptidase B
ACAT1	0.211919	1.1219	12.1897	Acetyl-CoA acetyltransferase, mitochondrial
DYNC1I2	0.340402	1.12118	12.1182	Cytoplasmic dynein 1 intermediate chain 2
HSD17B11	0.356386	1.11784	11.7842	Estradiol 17-beta-dehydrogenase 11
SERPINA1	0.848205	1.11328	11.3282	Alpha-1-antitrypsin;Short peptide from AAT
TPP1	0.146925	1.11274	11.2742	Tripeptidyl-peptidase 1
PRDX5	0.119919	1.11113	11.1134	Peroxiredoxin-5, mitochondrial
BGN	0.887162	1.11111	11.1106	Biglycan
MYH9	0.205007	1.10989	10.9886	Myosin-9
CA1	0.927324	1.10578	10.5782	Carbonic anhydrase 1
GPD2	0.835655	1.09268	9.2681	Glycerol-3-phosphate dehydrogenase, mitochondrial
GSTO1	0.86285	1.0925	9.25042	Glutathione S-transferase omega-1
NDUFA13	0.556431	1.09199	9.19927	NADH dehydrogenase [ubiquinone] 1 alpha subcomplex subunit 13
PPA2	0.257575	1.09152	9.15151	Inorganic pyrophosphatase 2, mitochondrial
CDC42	0.287259	1.09106	9.1055	Cell division control protein 42 homolog
POSTN	0.493126	1.0897	8.97018	Periostin
POR	0.190296	1.08891	8.89064	NADPH--cytochrome P450 reductase
DHRS7	0.958918	1.08369	8.36859	Dehydrogenase/reductase SDR family member 7
CRYZ	0.635982	1.08328	8.32782	Quinone oxidoreductase
LSS	0.605798	1.08107	8.10675	Lanosterol synthase
PALM	0.648678	1.07015	7.01469	Paralemmin-1
MOGS	0.185025	1.06952	6.95237	Mannosyl-oligosaccharide glucosidase
OGDH	0.32278	1.06871	6.87094	2-oxoglutarate dehydrogenase, mitochondrial
IGHG1	0.818881	1.0647	6.47044	Ig gamma-1 chain C region
ARPC2	0.773428	1.06228	6.22762	Actin-related protein 2/3 complex subunit 2
PSMC4	0.142755	1.06012	6.01242	26S protease regulatory subunit 6B
RPL6	0.765364	1.05725	5.72452	60S ribosomal protein L6
ABHD5	0.851448	1.0555	5.5497	1-acylglycerol-3-phosphate O-acyltransferase ABHD5
PLIN1	0.301202	1.0546	5.45991	Perilipin-1
ACADVL	0.36572	1.05308	5.3081	Very long-chain specific acyl-CoA dehydrogenase, mitochondrial
RAB7A	0.0926755	1.04804	4.80393	Ras-related protein Rab-7a
TPM3	0.771692	1.04726	4.72635
CTSZ	0.895703	1.04217	4.21687	Cathepsin Z
OGN	0.87954	1.04073	4.07274	Mimecan
MEST	0.926685	1.03945	3.94521	Mesoderm-specific transcript homolog protein
OXCT1	0.746515	1.03936	3.93627	Succinyl-CoA:3-ketoacid coenzyme A transferase 1, mitochondrial
TUBB2A;TUBB2B	0.952071	1.03927	3.92738	Tubulin beta-2A chain;Tubulin beta-2B chain
P4HB	0.24592	1.03649	3.64889	Protein disulfide-isomerase
NDUFA10	0.460891	1.0349	3.49002	NADH dehydrogenase [ubiquinone] 1 alpha subcomplex subunit 10, mitochondrial
VPS13C	0.978213	1.03418	3.41839	Vacuolar protein sorting-associated protein 13C
TFG	0.642021	1.03185	3.18486	Protein TFG
VAPA	0.1145	1.0307	3.0701	Vesicle-associated membrane protein-associated protein A
SCP2	0.568673	1.01669	1.66878	Non-specific lipid-transfer protein
GLG1	0.830891	1.01174	1.17363	Golgi apparatus protein 1
ORM1	0.958489	1.01048	1.04762	Alpha-1-acid glycoprotein 1
NDUFS1	0.809413	1.0045	0.450226	NADH-ubiquinone oxidoreductase 75 kDa subunit, mitochondrial
ERP29	0.375216	1.00344	0.343552	Endoplasmic reticulum resident protein 29
ACADSB	0.809814	1.00315	0.315445	Short/branched chain specific acyl-CoA dehydrogenase, mitochondrial
ANXA7	0.312394	1.00131	0.130798	Annexin A7
HSD17B10	0.288648	0.998155	-0.18449	3-hydroxyacyl-CoA dehydrogenase type-2
SSR4	0.492056	0.997218	-0.278162	Translocon-associated protein subunit delta
NDUFV1	0.285047	0.996937	-0.306292	NADH dehydrogenase [ubiquinone] flavoprotein 1, mitochondrial
MYO1C	0.67498	0.995595	-0.440474	Unconventional myosin-Ic
RAP1B	0.523571	0.988673	-1.13272	Ras-related protein Rap-1b;Ras-related protein Rap-1b-like protein
CAPN1	0.969493	0.986168	-1.38316	Calpain-1 catalytic subunit
RAB2A	0.412141	0.984006	-1.59938	Ras-related protein Rab-2A
RAB5B	0.295858	0.979171	-2.08287	Ras-related protein Rab-5B
SOD2	0.430014	0.972261	-2.77386	Superoxide dismutase [Mn], mitochondrial
RPS3	0.983796	0.970979	-2.90205	40S ribosomal protein S3
CLTB	0.951359	0.969364	-3.06362	Clathrin light chain B
TIMM50	0.542082	0.967864	-3.21357	Mitochondrial import inner membrane translocase subunit TIM50
SPARC	0.325919	0.967155	-3.28447	SPARC
RUVBL2	0.402988	0.962367	-3.76332	RuvB-like 2
DLST	0.902846	0.961502	-3.84979	Dihydrolipoyllysine-residue succinyltransferase component of 2-oxoglutarate dehydrogenase complex, mitochondrial
UQCRH	0.284328	0.952399	-4.76015	Cytochrome b-c1 complex subunit 6, mitochondrial
TF	0.917614	0.951576	-4.84243	Serotransferrin
MME	0.647743	0.948903	-5.10974	Neprilysin
PSMA5	0.917502	0.944948	-5.50524	Proteasome subunit alpha type-5
PCCA	0.54326	0.943875	-5.61248	Propionyl-CoA carboxylase alpha chain, mitochondrial
COL6A1	0.71181	0.938926	-6.10743	Collagen alpha-1(VI) chain
PSMA3	0.937308	0.938254	-6.17463	Proteasome subunit alpha type-3
RAB11B;RAB11A	0.469158	0.937797	-6.22029	Ras-related protein Rab-11B;Ras-related protein Rab-11A
TUSC5	0.829546	0.93708	-6.29198	Tumor suppressor candidate 5
CALU	0.162624	0.930691	-6.93087	Calumenin
TPM4	0.250532	0.929927	-7.00725	Tropomyosin alpha-4 chain
ACADS	0.25454	0.928452	-7.15475	Short-chain specific acyl-CoA dehydrogenase, mitochondrial
SLC27A1	0.849551	0.927903	-7.20969	Long-chain fatty acid transport protein 1
MARCKS	0.75275	0.927454	-7.25459	Myristoylated alanine-rich C-kinase substrate
CNP	0.507611	0.926139	-7.38606	2,3-cyclic-nucleotide 3-phosphodiesterase
ECHS1	0.669087	0.924227	-7.57726	Enoyl-CoA hydratase, mitochondrial
SOD3	0.888778	0.924171	-7.58287	Extracellular superoxide dismutase [Cu-Zn]
MDH2	0.247476	0.92307	-7.69301	Malate dehydrogenase, mitochondrial;Malate dehydrogenase
DCXR	0.0527004	0.922299	-7.77014	L-xylulose reductase
LONP1	0.267966	0.920405	-7.95946	Lon protease homolog, mitochondrial
STIP1	1	0.919438	-8.05624	Stress-induced-phosphoprotein 1
DLD	0.900283	0.91893	-8.10698	Dihydrolipoyl dehydrogenase, mitochondrial;Dihydrolipoyl dehydrogenase
HPX	0.648465	0.918619	-8.13806	Hemopexin
C3	0.519046	0.918219	-8.17813	Complement C3;Complement C3 beta chain;C3-beta-c;Complement C3 alpha chain;C3a anaphylatoxin;Acylation stimulating protein;Complement C3b alpha chain;Complement C3c alpha chain fragment 1;Complement C3dg fragment;Complement C3g fragment;Complement C3d fragment;Complement C3f fragment;Complement C3c alpha chain fragment 2
COMT	0.805288	0.916115	-8.3885	Catechol O-methyltransferase
COL6A2	0.811132	0.915351	-8.4649	Collagen alpha-2(VI) chain
HBB	0.440563	0.913421	-8.65785	Hemoglobin subunit beta;LVV-hemorphin-7;Spinorphin
HSPA5	0.461113	0.911591	-8.8409	78 kDa glucose-regulated protein
AHCY	0.627328	0.909188	-9.08123	Adenosylhomocysteinase
GNAI1	0.721106	0.90891	-9.10904	Guanine nucleotide-binding protein G(i) subunit alpha-1
ETFA	0.0872825	0.908376	-9.16235	Electron transfer flavoprotein subunit alpha, mitochondrial
SEC22B	0.616084	0.907149	-9.28512	Vesicle-trafficking protein SEC22b
HADHB	0.835935	0.906417	-9.35834	Trifunctional enzyme subunit beta, mitochondrial;3-ketoacyl-CoA thiolase
ASPH	0.784356	0.904168	-9.58318	Aspartyl/asparaginyl beta-hydroxylase
DYNLRB1;DYNLRB2	0.766597	0.902309	-9.76911	Dynein light chain roadblock-type 1;Dynein light chain roadblock-type 2
FAF2	0.0725337	0.899326	-10.0674	FAS-associated factor 2
ACSL1	0.886506	0.898459	-10.1541	Long-chain-fatty-acid--CoA ligase 1
RCN1	0.132429	0.894911	-10.5089	Reticulocalbin-1
SDCBP	0.195923	0.888108	-11.1892	Syntenin-1
EMC1	0.340288	0.88623	-11.377	ER membrane protein complex subunit 1
HSPD1	0.833893	0.884514	-11.5486	60 kDa heat shock protein, mitochondrial
NPEPPS	0.276225	0.880852	-11.9148	Puromycin-sensitive aminopeptidase
ECH1	0.290349	0.879496	-12.0504	Delta(3,5)-Delta(2,4)-dienoyl-CoA isomerase, mitochondrial
BANF1	0.481254	0.878498	-12.1502	Barrier-to-autointegration factor;Barrier-to-autointegration factor, N-terminally processed
NDUFS2	0.0613664	0.87831	-12.169	NADH dehydrogenase [ubiquinone] iron-sulfur protein 2, mitochondrial
MATN2	0.570766	0.872576	-12.7424	Matrilin-2
RAB6A;RAB6B	0.720366	0.869095	-13.0905	Ras-related protein Rab-6A;Ras-related protein Rab-6B
NT5E	1	0.86355	-13.645	5-nucleotidase
PDHA1	0.853086	0.863227	-13.6773	Pyruvate dehydrogenase E1 component subunit alpha, somatic form, mitochondrial
COL6A3	0.330093	0.857385	-14.2615	Collagen alpha-3(VI) chain
FGG	0.354161	0.854461	-14.5539	Fibrinogen gamma chain
TMEM120A;TMPIT	0.109609	0.853482	-14.6518	Transmembrane protein 120A
FGB	0.495979	0.852752	-14.7248	Fibrinogen beta chain;Fibrinopeptide B;Fibrinogen beta chain
RPLP2	0.957877	0.850496	-14.9504	60S acidic ribosomal protein P2
SURF4	0.823115	0.844325	-15.5675	Surfeit locus protein 4
GLIPR2	0.177857	0.843499	-15.6501	Golgi-associated plant pathogenesis-related protein 1
ACADM	0.062058	0.841671	-15.8329	Medium-chain specific acyl-CoA dehydrogenase, mitochondrial
ASAH1	0.264775	0.838031	-16.1969	Acid ceramidase;Acid ceramidase subunit alpha;Acid ceramidase subunit beta
ACSL3	0.387705	0.837088	-16.2912	Long-chain-fatty-acid--CoA ligase 3
C4BPA	0.320559	0.837072	-16.2928	C4b-binding protein alpha chain
RAB1A	0.284579	0.828598	-17.1402	Ras-related protein Rab-1A
GGT5	0.250341	0.824898	-17.5102	Gamma-glutamyltransferase 5;Gamma-glutamyltransferase 5 heavy chain;Gamma-glutamyltransferase 5 light chain
HSPG2	0.193789	0.823228	-17.6772	Basement membrane-specific heparan sulfate proteoglycan core protein;Endorepellin;LG3 peptide
SUCLG1	0.283877	0.822885	-17.7115	Succinyl-CoA ligase [ADP/GDP-forming] subunit alpha, mitochondrial
PLXNB2	0.707802	0.822386	-17.7614	Plexin-B2
TMPO	0.545685	0.820253	-17.9747	Lamina-associated polypeptide 2, isoforms beta/gamma;Thymopoietin;Thymopentin;Lamina-associated polypeptide 2, isoform alpha;Thymopoietin;Thymopentin
IVD	0.608559	0.819716	-18.0284	Isovaleryl-CoA dehydrogenase, mitochondrial
ITGA5	1	0.819414	-18.0586	Integrin alpha-5;Integrin alpha-5 heavy chain;Integrin alpha-5 light chain
SNRNP200	1	0.817319	-18.2681	U5 small nuclear ribonucleoprotein 200 kDa helicase
IGKC	0.315749	0.809586	-19.0414	Ig kappa chain C region
RRAS	0.0702544	0.808121	-19.1879	Ras-related protein R-Ras
HSPA9	0.850227	0.805218	-19.4782	Stress-70 protein, mitochondrial
ALDH1B1	0.222061	0.804295	-19.5705	Aldehyde dehydrogenase X, mitochondrial
STX11	0.189858	0.801825	-19.8175	Syntaxin-11
RETSAT	0.430553	0.799976	-20.0024	All-trans-retinol 13,14-reductase
SLC25A12	0.193032	0.799412	-20.0588	Calcium-binding mitochondrial carrier protein Aralar1
SUN1	0.778176	0.795227	-20.4773	SUN domain-containing protein 1
H2AFY	0.0870153	0.793086	-20.6914	Core histone macro-H2A.1;Histone H2A
MT-CO2	0.10401	0.79099	-20.901	Cytochrome c oxidase subunit 2
RAB1B	0.0502521	0.790252	-20.9748	Ras-related protein Rab-1B
CDH5	0.0867141	0.789862	-21.0138	Cadherin-5
MAOB	0.183234	0.789533	-21.0467	Amine oxidase [flavin-containing] B
GNG12	0.483487	0.789159	-21.0841	Guanine nucleotide-binding protein G(I)/G(S)/G(O) subunit gamma-12
PNP	0.424545	0.788452	-21.1548	Purine nucleoside phosphorylase
PRELP	0.348417	0.783253	-21.6747	Prolargin
MXRA7	0.281337	0.782082	-21.7918	Matrix-remodeling-associated protein 7
MRPL49	1	0.7812	-21.88	39S ribosomal protein L49, mitochondrial
DLAT	0.303851	0.779875	-22.0125	Dihydrolipoyllysine-residue acetyltransferase component of pyruvate dehydrogenase complex, mitochondrial;Acetyltransferase component of pyruvate dehydrogenase complex
CLTA	0.0765482	0.778238	-22.1762	Clathrin light chain A
IGHA1	0.353319	0.773284	-22.6716	Ig alpha-1 chain C region
LGALS3	0.204143	0.772058	-22.7942	Galectin-3;Galectin
SLC2A4	0.713173	0.764904	-23.5096	Solute carrier family 2, facilitated glucose transporter member 4
GNB1	0.2489	0.762302	-23.7698	Guanine nucleotide-binding protein G(I)/G(S)/G(T) subunit beta-1
CTSG	0.465614	0.762176	-23.7824	Cathepsin G
GNB2	0.67085	0.762116	-23.7884	Guanine nucleotide-binding protein G(I)/G(S)/G(T) subunit beta-2
HP	0.751891	0.758818	-24.1182	Haptoglobin;Haptoglobin alpha chain;Haptoglobin beta chain
GC	0.0519215	0.753958	-24.6042	Vitamin D-binding protein
PSAP	0.0841775	0.750976	-24.9024	Prosaposin;Saposin-A;Saposin-B-Val;Saposin-B;Saposin-C;Saposin-D
EGFR	0.0641409	0.744996	-25.5004	Epidermal growth factor receptor;Receptor protein-tyrosine kinase
ABI3BP	0.907592	0.744835	-25.5165	Target of Nesh-SH3
ATL3	0.86235	0.744406	-25.5594	Atlastin-3
IGHM	0.279428	0.741849	-25.8151	Ig mu chain C region
DDOST	0.190799	0.738985	-26.1015	Dolichyl-diphosphooligosaccharide--protein glycosyltransferase 48 kDa subunit
ATP5C1	0.0936204	0.731721	-26.8279	ATP synthase subunit gamma, mitochondrial
RRAS2	0.0845056	0.730273	-26.9727	Ras-related protein R-Ras2
COL6A3	0.431777	0.729795	-27.0205	Collagen alpha-3(VI) chain
ADIPOQ	0.277735	0.726657	-27.3343	Adiponectin
SLC25A24	0.0947192	0.72248	-27.752	Calcium-binding mitochondrial carrier protein SCaMC-1
CYB5R3	0.286823	0.718882	-28.1118	NADH-cytochrome b5 reductase 3;NADH-cytochrome b5 reductase 3 membrane-bound form;NADH-cytochrome b5 reductase 3 soluble form
RAB10	0.154598	0.715436	-28.4564	Ras-related protein Rab-10
ANPEP	0.101986	0.708356	-29.1644	Aminopeptidase N
ATP6V0D1	0.0960636	0.706507	-29.3493	V-type proton ATPase subunit d 1
SAA1;SAA2	1	0.677486	-32.2514	Serum amyloid A-1 protein;Amyloid protein A;Serum amyloid protein A(2-104);Serum amyloid protein A(3-104);Serum amyloid protein A(2-103);Serum amyloid protein A(2-102);Serum amyloid protein A(4-101);Serum amyloid A protein;Serum amyloid A-2 protein
BST1	0.124255	0.675072	-32.4928	ADP-ribosyl cyclase/cyclic ADP-ribose hydrolase 2
TMED1	0.290213	0.664685	-33.5315	Transmembrane emp24 domain-containing protein 1
MCAM	0.120221	0.663722	-33.6278	Cell surface glycoprotein MUC18
CD276	0.158816	0.661807	-33.8193	CD276 antigen
COQ3	0.359275	0.657285	-34.2715	Ubiquinone biosynthesis O-methyltransferase, mitochondrial
NOMO3;NOMO1;NOMO2	0.0530123	0.648019	-35.1981	Nodal modulator 2;Nodal modulator 1;Nodal modulator 3
TMEM109	0.693835	0.647155	-35.2845	Transmembrane protein 109
MAOA	0.0603107	0.642796	-35.7204	Amine oxidase [flavin-containing] A
RAB18	0.0812882	0.642465	-35.7535	Ras-related protein Rab-18
SLC2A1	0.124655	0.640382	-35.9618	Solute carrier family 2, facilitated glucose transporter member 1
VWA1	0.25743	0.637545	-36.2455	von Willebrand factor A domain-containing protein 1
CA2	0.341297	0.636994	-36.3006	Carbonic anhydrase 2
RTN4	0.215424	0.620021	-37.9979	Reticulon-4
CD163	0.0752518	0.619122	-38.0878	Scavenger receptor cysteine-rich type 1 protein M130;Soluble CD163
IGLC6	0.106504	0.617118	-38.2882	Ig lambda-6 chain C region
TXNRD1	0.348184	0.597387	-40.2613	Thioredoxin reductase 1, cytoplasmic
DAD1	1	0.592284	-40.7716	Dolichyl-diphosphooligosaccharide--protein glycosyltransferase subunit DAD1
GLUL	0.139692	0.575852	-42.4148	Glutamine synthetase
METTL7A	0.0765364	0.572391	-42.7609	Methyltransferase-like protein 7A
USP14	0.0609292	0.547514	-45.2486	Ubiquitin carboxyl-terminal hydrolase;Ubiquitin carboxyl-terminal hydrolase 14
SLC44A2	0.125313	0.542293	-45.7707	Choline transporter-like protein 2
IMMT	0.16104	0.541997	-45.8003	MICOS complex subunit MIC60
NNT	0.377276	0.539433	-46.0567	NAD(P) transhydrogenase, mitochondrial
SDHA	0.164948	0.53349	-46.651	Succinate dehydrogenase [ubiquinone] flavoprotein subunit, mitochondrial
NIT2	0.481782	0.524823	-47.5177	Omega-amidase NIT2
LAMA5	0.23864	0.49461	-50.539	Laminin subunit alpha-5
PDHB	0.0816269	0.465612	-53.4388	Pyruvate dehydrogenase E1 component subunit beta, mitochondrial
