# Supplementary material for: Characterization of Microfragmented Adipose Tissue Architecture, Mesenchymal Stromal Cell Content and Release of Paracrine Mediators
Source: J Clin Med. 2022 Apr 15;11(8):2231. doi: 10.3390/jcm11082231 (PMC9026471; doi:10.3390/jcm11082231)
Supplement: Supplementary file 1 [file jcm-11-02231-s001.zip › Supplementary Table 2_JCM.xlsx]

## Sheet: Foglio1
Supplementary Table S2 - Statistically altered pathways in µFAT vs LA tissues
INGENUITY CANONICAL PATHWAYS	-LOG(P-VALUE)	RATIO	Z-SCORE	PROTEIN NAMES
Mitochondrial Dysfunction	1,52E01	2,74E-01	#NUM!	ACO1,ACO2,ATP5F1B,ATP5F1D,ATP5MF,ATP5MG,ATP5PB,ATP5PD,ATP5PF,CAT,COX4I1,COX5A,COX6B1,CYB5A,CYC1,CYCS,FIS1,GPX4,NDUFA5,NDUFA8,NDUFA9,NDUFS3,NDUFS8,NDUFV2,PARK7,PRDX3,UQCRC1,UQCRC2,UQCRFS1,VDAC1,VDAC2
Oxidative Phosphorylation	1,26E01	3,24E-01	-3,838	ATP5F1B,ATP5F1D,ATP5MF,ATP5MG,ATP5PB,ATP5PD,ATP5PF,COX4I1,COX5A,COX6B1,CYB5A,CYC1,CYCS,NDUFA5,NDUFA8,NDUFA9,NDUFS3,NDUFS8,NDUFV2,UQCRC1,UQCRC2,UQCRFS1
Caveolar-mediated Endocytosis Signaling	1,01E01	3,33E-01	#NUM!	ACTA2,ACTG1,B2M,CAV1,CAVIN1,COPA,COPB1,COPE,FLNA,FLOT1,FLOT2,HLA-A,ITGA6,ITGA7,ITGAV,ITGB1,RAB5C
Integrin Signaling	8,74E00	1,92E-01	-0,600	ACTA2,ACTG1,ACTN4,ARF1,ARF4,CAPN2,CAPNS1,CAV1,ILK,ITGA6,ITGA7,ITGAV,ITGB1,LIMS1,MYL9,PARVA,PFN1,RAC1,RALA,RALB,RAP2B,RHOA,TLN1,TLN2,VCL
Apelin Adipocyte Signaling Pathway	8,36E00	3,06E-01	-0,775	CAT,CYBB,GNA11,GNAI2,GNAI3,GPX1,GPX3,GPX4,GSTK1,LIPE,MGST1,MGST3,PRKAR2A,PRKAR2B,SOD1
Paxillin Signaling	7,58E00	2,54E-01	-0,277	ACTA2,ACTG1,ACTN4,ARF1,ITGA6,ITGA7,ITGAV,ITGB1,PARVA,RAC1,RALA,RALB,RAP2B,TLN1,TLN2,VCL
Sertoli Cell-Sertoli Cell Junction Signaling	6,41E00	1,83E-01	#NUM!	ACTA2,ACTG1,ACTN4,CTNNA1,F11R,ILK,ITGB1,PRKAR2A,PRKAR2B,RAC1,RALA,RALB,RAP2B,SORBS1,SPTAN1,SPTBN1,TUBB,TUBB6,VCL
Virus Entry via Endocytic Pathways	5,84E00	2,19E-01	#NUM!	ACTA2,ACTG1,AP2A2,B2M,CAV1,CLTC,FLNA,HLA-A,ITGA6,ITGB1,RAC1,RALA,RALB,RAP2B
Xenobiotic Metabolism AHR Signaling Pathway	5,64E00	2,45E-01	0,000	ALDH1A1,ALDH1L1,ALDH2,ALDH3A2,ALDH4A1,ALDH9A1,GSTK1,HSP90AA1,HSP90AB1,HSP90B1,MGST1,MGST3
Glycolysis I	5,6E00	4,67E-01	2,646	ALDOA,ALDOC,GPI,PGAM1,PGK1,PKM,TPI1
Gluconeogenesis I	5,6E00	4,67E-01	2,646	ALDOA,ALDOC,GPI,MDH1,ME1,PGAM1,PGK1
Regulation of Cellular Mechanics by Calpain Protease	5,57E00	2,94E-01	-0,816	ACTN4,CAPN2,CAPNS1,ITGB1,RALA,RALB,RAP2B,TLN1,TLN2,VCL
Sirtuin Signaling Pathway	5,51E00	1,33E-01	1,155	ATP5F1B,ATP5F1D,ATP5PB,ATP5PF,CYC1,GLUD1,GOT2,LDHA,LDHB,NDUFA5,NDUFA8,NDUFA9,NDUFS3,NDUFS8,NDUFV2,PGAM1,PGK1,SLC25A4,SLC25A5,SOD1,TOMM70,UQCRC2,UQCRFS1,VDAC1,VDAC2
Germ Cell-Sertoli Cell Junction Signaling	5,41E00	1,72E-01	#NUM!	ACTA2,ACTG1,ACTN4,CTNNA1,ILK,IQGAP1,ITGA6,ITGB1,RAC1,RALA,RALB,RAP2B,RHOA,SORBS1,TUBB,TUBB6,VCL
Ethanol Degradation IV	5,36E00	5,45E-01	1,633	ALDH1A1,ALDH2,ALDH3A2,ALDH4A1,ALDH9A1,CAT
FAK Signaling	5,33E00	2,13E-01	#NUM!	ACTA2,ACTG1,CAPN2,CAPNS1,ITGB1,RAC1,RALA,RALB,RAP2B,TLN1,TLN2,TNS1,VCL
Phagosome Maturation	5,25E00	1,85E-01	#NUM!	B2M,CALR,CANX,CTSB,CTSD,CYBB,DYNC1H1,HLA-A,LAMP1,NAPA,PRDX1,RAB5C,TUBB,TUBB6,VAMP3
Ethanol Degradation II	5,07E00	0.5	1,633	ADH5,ALDH1A1,ALDH2,ALDH3A2,ALDH4A1,ALDH9A1
Oxidative Ethanol Degradation III	4,91E00	6,25E-01	1,342	ALDH1A1,ALDH2,ALDH3A2,ALDH4A1,ALDH9A1
Epithelial Adherens Junction Signaling	4,8E00	1,7E-01	#NUM!	ACTA2,ACTG1,ACTN4,CTNNA1,IQGAP1,MYL9,RAC1,RALA,RALB,RAP2B,RHOA,SORBS1,TUBB,TUBB6,VCL
Actin Cytoskeleton Signaling	4,79E00	1,49E-01	-0,728	ACTA2,ACTG1,ACTN4,FLNA,FN1,IQGAP1,ITGB1,MSN,MYL9,PFN1,RAC1,RALA,RALB,RAP2B,RHOA,TLN1,TLN2,VCL
TCA Cycle II (Eukaryotic)	4,77E00	3,68E-01	1,890	ACO1,ACO2,CS,FH,IDH3A,MDH1,SUCLA2
Remodeling of Epithelial Adherens Junctions	4,77E00	2,44E-01	#NUM!	ACTA2,ACTG1,ACTN4,CTNNA1,IQGAP1,RAB5C,RALA,TUBB,TUBB6,VCL
Xenobiotic Metabolism PXR Signaling Pathway	4,72E00	1,6E-01	1,000	ALDH1A1,ALDH1L1,ALDH2,ALDH3A2,ALDH4A1,ALDH9A1,CAT,CES1,GSTK1,HSP90AA1,HSP90AB1,HSP90B1,MGST1,MGST3,PRKAR2A,PRKAR2B
Aryl Hydrocarbon Receptor Signaling	4,62E00	1,65E-01	-0,447	ALDH1A1,ALDH1L1,ALDH2,ALDH3A2,ALDH4A1,ALDH9A1,CTSD,GSTK1,HSP90AA1,HSP90AB1,HSP90B1,HSPB1,MGST1,MGST3,TGM2
Glycogen Degradation II	4,6E00	0.8	2,000	PGM1,PYGB,PYGL,TYMP
Glutathione Redox Reactions I	4,6E00	4,29E-01	0,000	GPX1,GPX3,GPX4,GSTK1,MGST1,MGST3
p70S6K Signaling	4,59E00	1,73E-01	-1,667	BCAP31,EEF2,GNAI2,GNAI3,PDIA3,PPP2R1A,RALA,RALB,RAP2B,YWHAB,YWHAE,YWHAG,YWHAQ,YWHAZ
Histamine Degradation	4,58E00	5,56E-01	1,342	ALDH1A1,ALDH2,ALDH3A2,ALDH4A1,ALDH9A1
Noradrenaline and Adrenaline Degradation	4,39E00	0.4	1,633	ADH5,ALDH1A1,ALDH2,ALDH3A2,ALDH4A1,ALDH9A1
G Beta Gamma Signaling	4,3E00	1,85E-01	-2,309	CAV1,CAV2,GNA11,GNAI2,GNAI3,GNAS,GNG2,PRKAR2A,PRKAR2B,RALA,RALB,RAP2B
GP6 Signaling Pathway	4,3E00	1,85E-01	-2,887	COL15A1,COL18A1,COL1A2,COL3A1,COL4A1,COL4A2,LAMA4,LAMB1,LAMB2,LAMC1,RAC1,TLN1
Fatty Acid α-oxidation	4,29E00	0.5	1,342	ALDH1A1,ALDH2,ALDH3A2,ALDH4A1,ALDH9A1
PPARα/RXRα Activation	4,23E00	1,4E-01	-0,258	AP2A2,APOA2,CD36,FASN,GNA11,GNAS,GOT2,GPD1,HSP90AA1,HSP90AB1,HSP90B1,PDIA3,PRKAR2A,PRKAR2B,RALA,RALB,RAP2B
Glycogen Degradation III	4,14E00	6,67E-01	2,000	PGM1,PYGB,PYGL,TYMP
Agrin Interactions at Neuromuscular Junction	4,06E00	2,04E-01	-2,828	ACTA2,ACTG1,ITGA6,ITGB1,LAMB1,LAMC1,RAC1,RALA,RALB,RAP2B
ERK/MAPK Signaling	4,05E00	1,42E-01	-0,302	HSPB1,ITGB1,LAMTOR3,PPP2R1A,PRKAR2A,PRKAR2B,RAC1,RALA,RALB,RAP2B,TLN1,TLN2,YWHAB,YWHAG,YWHAQ,YWHAZ
Putrescine Degradation III	4,05E00	4,55E-01	1,342	ALDH1A1,ALDH2,ALDH3A2,ALDH4A1,ALDH9A1
ILK Signaling	4,01E00	1,4E-01	-1,069	ACTA2,ACTG1,ACTN4,FERMT2,FLNA,FN1,ILK,ITGB1,LIMS1,MYL9,PARVA,PPP2R1A,RAC1,RHOA,RSU1,VCL
14-3-3-mediated Signaling	3,97E00	1,71E-01	1,000	PDCD6IP,PDIA3,RALA,RALB,RAP2B,TUBB,TUBB6,YWHAB,YWHAE,YWHAG,YWHAQ,YWHAZ
Phenylethylamine Degradation I	3,96E00	1	#NUM!	ALDH2,ALDH3A2,AOC3
Leukocyte Extravasation Signaling	3,96E00	1,39E-01	-1,604	ACTA2,ACTG1,ACTN4,CD44,CTNNA1,CYBB,F11R,GNAI2,GNAI3,ITGA6,ITGB1,MSN,PECAM1,RAC1,RHOA,VCL
CDK5 Signaling	3,96E00	1,83E-01	-1,000	GNAS,ITGA6,ITGB1,LAMB1,LAMC1,PPP2R1A,PRKAR2A,PRKAR2B,RALA,RALB,RAP2B
α-Adrenergic Signaling	3,83E00	1,77E-01	-1,414	GNAI2,GNAI3,GNAS,GNG2,PRKAR2A,PRKAR2B,PYGB,PYGL,RALA,RALB,RAP2B
NRF2-mediated Oxidative Stress Response	3,74E00	1,33E-01	-0,333	ACTA2,ACTG1,AKR7A2,CAT,EPHX1,GSTK1,HACD3,MGST1,MGST3,PPIB,PRDX1,RALA,RALB,RAP2B,SOD1,VCP
Estrogen Receptor Signaling	3,71E00	1,11E-01	-2,357	ATP5F1D,ATP5PB,CAV1,CYC1,GNA11,GNAI2,GNAI3,GNAS,GNG2,HSP90AA1,HSP90AB1,HSP90B1,MYL9,PDIA3,PRKAR2A,PRKAR2B,RALA,RALB,RAP2B,RHOA,UQCRC2,UQCRFS1
Dopamine Degradation	3,64E00	3,85E-01	1,342	ALDH1A1,ALDH2,ALDH3A2,ALDH4A1,ALDH9A1
Tight Junction Signaling	3,6E00	1,35E-01	#NUM!	ACTA2,ACTG1,CTNNA1,F11R,MYL9,NAPA,PPP2R1A,PRKAR2A,PRKAR2B,RAC1,RHOA,SPTAN1,STX4,VAMP3,VCL
PI3K/AKT Signaling	3,6E00	1,35E-01	1,069	HSP90AA1,HSP90AB1,HSP90B1,ILK,ITGB1,LIMS1,PPP2R1A,RALA,RALB,RAP2B,YWHAB,YWHAE,YWHAG,YWHAQ,YWHAZ
Signaling by Rho Family GTPases	3,55E00	1,24E-01	-0,277	ACTA2,ACTG1,CYBB,GNA11,GNAI2,GNAI3,GNAS,GNG2,IQGAP1,ITGB1,MSN,MYL9,RAC1,RHOA,SEPTIN11,SEPTIN2,SEPTIN7
Protein Ubiquitination Pathway	3,49E00	1,12E-01	#NUM!	B2M,HLA-A,HSP90AA1,HSP90AB1,HSP90B1,HSPA12A,HSPA8,HSPB1,HSPB6,HSPE1,PSMA1,PSMA2,PSMA6,PSMA7,PSMC3,PSMD1,PSMD11,PSMD2,UBA1,UCHL1
RhoGDI Signaling	3,43E00	1,36E-01	1,897	ACTA2,ACTG1,ARHGDIA,CD44,GNA11,GNAI2,GNAI3,GNAS,GNG2,ITGB1,MSN,MYL9,RAC1,RHOA
Gap Junction Signaling	3,34E00	1,33E-01	#NUM!	ACTA2,ACTG1,CAV1,GNAI2,GNAI3,GNAS,PDIA3,PRKAR2A,PRKAR2B,RALA,RALB,RAP2B,TUBB,TUBB6
Lipid Antigen Presentation by CD1	3,3E00	3,33E-01	#NUM!	AP2A2,B2M,CALR,CANX,PDIA3
Xenobiotic Metabolism Signaling	3,3E00	1,15E-01	#NUM!	ALDH1A1,ALDH1L1,ALDH2,ALDH3A2,ALDH4A1,ALDH9A1,CAT,CES1,GSTK1,HSP90AA1,HSP90AB1,HSP90B1,MGST1,MGST3,PPP2R1A,RALA,RALB,RAP2B
Ephrin B Signaling	3,29E00	0.2	-1,134	GNA11,GNAI2,GNAI3,GNAS,GNG2,HNRNPK,RAC1,RHOA
Gαi Signaling	3,24E00	1,64E-01	-3,000	CAV1,GNAI2,GNAI3,GNAS,GNG2,PRKAR2A,PRKAR2B,RALA,RALB,RAP2B
Serotonin Degradation	3,23E00	2,61E-01	1,633	ADH5,ALDH1A1,ALDH2,ALDH3A2,ALDH4A1,ALDH9A1
Xenobiotic Metabolism CAR Signaling Pathway	3,21E00	1,35E-01	1,941	ALDH1A1,ALDH1L1,ALDH2,ALDH3A2,ALDH4A1,ALDH9A1,GSTK1,HSP90AA1,HSP90AB1,HSP90B1,MGST1,MGST3,PPP2R1A
Huntington's Disease Signaling	3,19E00	1,16E-01	-0,447	AP2A2,ATP5F1B,ATP5F1D,ATP5PB,ATP5PF,CAPN2,CAPNS1,CLTC,CTSD,CYCS,DCTN1,GNA11,GNG2,HSPA8,NAPA,TGM2,VAMP3
Endocannabinoid Developing Neuron Pathway	3,19E00	1,51E-01	-2,333	GNAI2,GNAI3,GNG2,MGLL,PRKAR2A,PRKAR2B,RAC1,RALA,RALB,RAP2B,RHOA
Tryptophan Degradation X (Mammalian, via Tryptamine)	3,16E00	3,12E-01	1,342	ALDH1A1,ALDH2,ALDH3A2,ALDH4A1,ALDH9A1
GPCR-Mediated Integration of Enteroendocrine Signaling Exemplified by an L Cell	3,1E00	2,12E-01	1,134	GNA11,GNAI2,GNAI3,GNAS,PDIA3,PRKAR2A,PRKAR2B
IGF-1 Signaling	3,04E00	1,45E-01	-0,816	CSNK2B,PRKAR2A,PRKAR2B,RALA,RALB,RAP2B,YWHAB,YWHAE,YWHAG,YWHAQ,YWHAZ
Sucrose Degradation V (Mammalian)	2,99E00	0.6	#NUM!	ALDOA,ALDOC,TPI1
ERK5 Signaling	2,93E00	1,78E-01	0,707	RALA,RALB,RAP2B,YWHAB,YWHAE,YWHAG,YWHAQ,YWHAZ
Clathrin-mediated Endocytosis Signaling	2,87E00	1,2E-01	#NUM!	ACTA2,ACTG1,AP2A2,APOA2,APOD,APOE,CLTC,CLU,CSNK2B,HSPA8,ITGB1,PCYOX1,RAB5C,RAC1
Glioma Invasiveness Signaling	2,87E00	1,74E-01	-1,890	CD44,ITGAV,RAC1,RALA,RALB,RAP2B,RHOA,VTN
Atherosclerosis Signaling	2,86E00	1,47E-01	#NUM!	APOA2,APOD,APOE,CD36,CLU,CMA1,COL18A1,COL1A2,COL3A1,PCYOX1
Agranulocyte Adhesion and Diapedesis	2,81E00	1,29E-01	#NUM!	ACTA2,ACTG1,AOC3,CD34,FN1,GNAI2,GNAI3,ITGA6,ITGB1,MSN,MYL9,PECAM1
Amyotrophic Lateral Sclerosis Signaling	2,8E00	1,7E-01	-0,707	CAPN2,CAPNS1,CAT,CYCS,GPX1,RAB5C,RAC1,SOD1
Cardiac Hypertrophy Signaling	2,77E00	1,13E-01	0,000	GNA11,GNAI2,GNAI3,GNAS,GNG2,HSPB1,MYL9,PDIA3,PRKAR2A,PRKAR2B,RAC1,RALA,RALB,RAP2B,RHOA
Synaptogenesis Signaling Pathway	2,66E00	1,07E-01	-1,000	AP2A2,APOE,HSPA8,LRP1,NAPA,PRKAR2A,PRKAR2B,RAB5C,RAC1,RALA,RALB,RAP2B,RHOA,SNCG,TLN1,VAMP3
GPCR-Mediated Nutrient Sensing in Enteroendocrine Cells	2,51E00	1,54E-01	0,707	GNA11,GNAI2,GNAI3,GNAS,GNG2,PDIA3,PRKAR2A,PRKAR2B
Ephrin Receptor Signaling	2,51E00	1,19E-01	-2,309	GNA11,GNAI2,GNAI3,GNAS,GNG2,ITGB1,RAC1,RALA,RALB,RAP2B,RHOA,SORBS1
LXR/RXR Activation	2,4E00	1,36E-01	-2,646	APOA2,APOD,APOE,CD36,CLU,FASN,HADH,PCYOX1,VTN
Antigen Presentation Pathway	2,39E00	2,17E-01	#NUM!	B2M,CALR,CANX,HLA-A,PDIA3
GNRH Signaling	2,36E00	1,2E-01	-2,111	GNA11,GNAI2,GNAI3,GNAS,GNG2,PRKAR2A,PRKAR2B,RAC1,RALA,RALB,RAP2B
Axonal Guidance Signaling	2,34E00	9,05E-02	#NUM!	GNA11,GNAI2,GNAI3,GNAS,GNG2,ITGB1,LNPEP,MYL9,NRP1,PDIA3,PFN1,PRKAR2A,PRKAR2B,RAC1,RALA,RALB,RAP2B,RHOA,TUBB,TUBB6
Intrinsic Prothrombin Activation Pathway	2,33E00	2,67E-01	-1,000	COL18A1,COL1A2,COL3A1,F13A1
CXCR4 Signaling	2,33E00	1,18E-01	-2,530	GNA11,GNAI2,GNAI3,GNAS,GNG2,MYL9,RAC1,RALA,RALB,RAP2B,RHOA
CCR3 Signaling in Eosinophils	2,31E00	1,32E-01	-2,236	GNAI2,GNAI3,GNAS,GNG2,RAC1,RALA,RALB,RAP2B,RHOA
VEGF Signaling	2,31E00	1,43E-01	-1,890	ACTA2,ACTG1,ACTN4,RALA,RALB,RAP2B,VCL,YWHAE
Endocannabinoid Neuronal Synapse Pathway	2,31E00	1,43E-01	-1,890	GNA11,GNAI2,GNAI3,GNG2,MGLL,PDIA3,PRKAR2A,PRKAR2B
Pentose Phosphate Pathway	2,29E00	3,75E-01	#NUM!	PGLS,TALDO1,TKT
Neuregulin Signaling	2,26E00	1,4E-01	-2,000	DCN,HSP90AA1,HSP90AB1,HSP90B1,ITGB1,RALA,RALB,RAP2B
Necroptosis Signaling Pathway	2,25E00	1,16E-01	-0,302	CAPN2,CAPNS1,CYBB,GLUD1,PYGL,SLC25A3,SLC25A4,SLC25A5,TOMM70,VDAC1,VDAC2
Natural Killer Cell Signaling	2,22E00	1,15E-01	0,302	B2M,COL18A1,COL1A2,COL3A1,HLA-A,HSPA8,ITGB1,RAC1,RALA,RALB,RAP2B
IL-8 Signaling	2,2E00	1,05E-01	-2,496	CYBB,GNAI2,GNAI3,GNAS,GNG2,IQGAP1,ITGAV,MYL9,RAC1,RALA,RALB,RAP2B,RHOA
RhoA Signaling	2,19E00	1,27E-01	1,000	ACTA2,ACTG1,MSN,MYL9,PFN1,RHOA,SEPTIN11,SEPTIN2,SEPTIN7
Semaphorin Neuronal Repulsive Signaling Pathway	2,19E00	1,27E-01	-1,667	CD44,ITGB1,MYL9,NRP1,PRKAR2A,PRKAR2B,RAC1,RHOA,VCAN
Pyruvate Fermentation to Lactate	2,18E00	6,67E-01	#NUM!	LDHA,LDHB
Protein Kinase A Signaling	2,14E00	8,84E-02	3,000	AKAP12,FLNA,GNAI2,GNAI3,GNAS,GNG2,LIPE,MYL9,PDIA3,PRKAR2A,PRKAR2B,PYGB,PYGL,RHOA,YWHAB,YWHAE,YWHAG,YWHAQ,YWHAZ
Rac Signaling	2,11E00	1,23E-01	-1,667	CD44,CYBB,IQGAP1,ITGB1,RAC1,RALA,RALB,RAP2B,RHOA
Macropinocytosis Signaling	2,08E00	1,43E-01	-2,000	ACTN4,ITGB1,RAC1,RALA,RALB,RAP2B,RHOA
P2Y Purigenic Receptor Signaling Pathway	2,07E00	1,22E-01	0,333	GNAI2,GNAI3,GNG2,PDIA3,PRKAR2A,PRKAR2B,RALA,RALB,RAP2B
Thrombin Signaling	2,05E00	1,04E-01	-1,414	GNA11,GNAI2,GNAI3,GNAS,GNG2,MYL9,PDIA3,RAC1,RALA,RALB,RAP2B,RHOA
Apelin Cardiomyocyte Signaling Pathway	2,03E00	1,4E-01	-1,134	ATP2A2,CAT,GNA11,GNAI2,GNAI3,MYL9,PDIA3
Granzyme B Signaling	1,99E00	0.3	#NUM!	CYCS,LMNB1,NUMA1
Phenylalanine Degradation IV (Mammalian, via Side Chain)	1,99E00	0.3	#NUM!	ALDH2,ALDH3A2,GOT2
Parkinson's Signaling	1,99E00	0.3	#NUM!	CYCS,PARK7,UCHL1
LPS/IL-1 Mediated Inhibition of RXR Function	1,98E00	9,85E-02	#NUM!	ALDH1A1,ALDH1L1,ALDH2,ALDH3A2,ALDH4A1,ALDH9A1,APOE,CAT,FABP4,FABP5,GSTK1,MGST1,MGST3
CREB Signaling in Neurons	1,97E00	1,06E-01	-1,000	GNA11,GNAI2,GNAI3,GNAS,GNG2,PDIA3,PRKAR2A,PRKAR2B,RALA,RALB,RAP2B
fMLP Signaling in Neutrophils	1,96E00	1,17E-01	-3,000	CYBB,GNAI2,GNAI3,GNAS,GNG2,RAC1,RALA,RALB,RAP2B
Apoptosis Signaling	1,85E00	1,19E-01	2,828	CAPN2,CAPNS1,CYCS,LMNA,RALA,RALB,RAP2B,SPTAN1
Regulation of Actin-based Motility by Rho	1,81E00	1,27E-01	-0,378	ACTA2,ARHGDIA,ITGB1,MYL9,PFN1,RAC1,RHOA
Inhibition of ARE-Mediated mRNA Degradation Pathway	1,81E00	1,18E-01	2,121	PPP2R1A,PRKAR2A,PRKAR2B,YWHAB,YWHAE,YWHAG,YWHAQ,YWHAZ
Androgen Signaling	1,79E00	1,1E-01	1,000	CALR,GNA11,GNAI2,GNAI3,GNAS,GNG2,HSP90AA1,PRKAR2A,PRKAR2B
Cell Cycle: G2/M DNA Damage Checkpoint Regulation	1,77E00	1,56E-01	#NUM!	YWHAB,YWHAE,YWHAG,YWHAQ,YWHAZ
PFKFB4 Signaling Pathway	1,77E00	1,56E-01	1,000	GNAS,GPI,PRKAR2A,PRKAR2B,TKT
RAN Signaling	1,76E00	2,5E-01	#NUM!	IPO5,KPNB1,RAN
Role of Tissue Factor in Cancer	1,74E00	1,14E-01	#NUM!	GNA11,ITGA6,ITGAV,ITGB1,RAC1,RALA,RALB,RAP2B
Tec Kinase Signaling	1,73E00	1,02E-01	-1,342	ACTA2,ACTG1,GNA11,GNAI2,GNAI3,GNAS,GNG2,ITGB1,RAC1,RHOA
Chemokine Signaling	1,71E00	1,33E-01	-1,633	GNAI2,GNAI3,RALA,RALB,RAP2B,RHOA
HIPPO signaling	1,7E00	1,21E-01	-2,646	CD44,PPP2R1A,YWHAB,YWHAE,YWHAG,YWHAQ,YWHAZ
Pentose Phosphate Pathway (Non-oxidative Branch)	1,68E00	0.4	#NUM!	TALDO1,TKT
Aspartate Degradation II	1,68E00	0.4	#NUM!	GOT2,MDH1
Synaptic Long Term Depression	1,67E00	1,05E-01	-2,333	GNA11,GNAI2,GNAI3,GNAS,PDIA3,PPP2R1A,RALA,RALB,RAP2B
Glutaryl-CoA Degradation	1,66E00	2,31E-01	#NUM!	ACAA2,HADH,PARK7
Amyloid Processing	1,66E00	1,47E-01	#NUM!	CAPN2,CAPNS1,CSNK2B,PRKAR2A,PRKAR2B
Nitric Oxide Signaling in the Cardiovascular System	1,66E00	1,19E-01	2,646	ATP2A2,CAV1,HSP90AA1,HSP90AB1,HSP90B1,PRKAR2A,PRKAR2B
Actin Nucleation by ARP-WASP Complex	1,62E00	1,28E-01	-1,633	ITGB1,RAC1,RALA,RALB,RAP2B,RHOA
IL-1 Signaling	1,62E00	1,17E-01	#NUM!	GNA11,GNAI2,GNAI3,GNAS,GNG2,PRKAR2A,PRKAR2B
Opioid Signaling Pathway	1,61E00	9,09E-02	-1,732	AP2A2,CLTC,GNAI2,GNAI3,GNAS,GNG2,PRKAR2A,PRKAR2B,RAC1,RALA,RALB,RAP2B
Aldosterone Signaling in Epithelial Cells	1,61E00	1,02E-01	#NUM!	HSP90AA1,HSP90AB1,HSP90B1,HSPA12A,HSPA8,HSPB1,HSPB6,HSPE1,PDIA3
Cellular Effects of Sildenafil (Viagra)	1,59E00	1,15E-01	#NUM!	ACTA2,ACTG1,GNAS,MYL9,PDIA3,PRKAR2A,PRKAR2B
Systemic Lupus Erythematosus In T Cell Signaling Pathway	1,57E00	8,96E-02	0,000	B2M,CD44,GNAI2,GNAI3,HLA-A,MSN,PPP2R1A,RAC1,RALA,RALB,RAP2B,RHOA
FXR/RXR Activation	1,55E00	1,13E-01	#NUM!	APOA2,APOD,APOE,CLU,FASN,PCYOX1,VTN
Superoxide Radicals Degradation	1,52E00	3,33E-01	#NUM!	CAT,SOD1
HIF1α Signaling	1,52E00	9,09E-02	0,000	CYBB,GPI,HSP90AA1,HSPA8,LDHA,LDHB,PKM,RALA,RALB,RAN,RAP2B
Endometrial Cancer Signaling	1,47E00	1,32E-01	-1,342	CTNNA1,ILK,RALA,RALB,RAP2B
Crosstalk between Dendritic Cells and Natural Killer Cells	1,47E00	1,32E-01	#NUM!	ACTA2,ACTG1,HLA-A,TLN1,TLN2
Synaptic Long Term Potentiation	1,45E00	1,08E-01	-0,378	GNA11,PDIA3,PRKAR2A,PRKAR2B,RALA,RALB,RAP2B
Phospholipase C Signaling	1,42E00	8,51E-02	-1,265	AHNAK,GNAS,GNG2,ITGB1,MYL9,PEBP1,RAC1,RALA,RALB,RAP2B,RHOA,TGM2
Mechanisms of Viral Exit from Host Cells	1,42E00	1,48E-01	#NUM!	ACTA2,ACTG1,LMNB1,PDCD6IP
Tryptophan Degradation III (Eukaryotic)	1,41E00	1,88E-01	#NUM!	ACAA2,HADH,PARK7
Apelin Liver Signaling Pathway	1,41E00	1,88E-01	#NUM!	COL18A1,COL1A2,COL3A1
Dopamine-DARPP32 Feedback in cAMP Signaling	1,4E00	9,88E-02	1,890	ATP2A2,GNAI2,GNAI3,GNAS,PDIA3,PPP2R1A,PRKAR2A,PRKAR2B
PAK Signaling	1,4E00	1,13E-01	-2,449	ITGB1,MYL9,RAC1,RALA,RALB,RAP2B
Unfolded protein response	1,39E00	1,25E-01	0,000	CALR,CANX,HSP90B1,HSPA8,VCP
Calcium Transport I	1,39E00	2,86E-01	#NUM!	ATP2A2,ATP2B4
Melanocyte Development and Pigmentation Signaling	1,36E00	1,11E-01	-0,816	GNAS,PRKAR2A,PRKAR2B,RALA,RALB,RAP2B
Telomerase Signaling	1,36E00	1,03E-01	-0,378	HSP90AA1,HSP90AB1,HSP90B1,PPP2R1A,RALA,RALB,RAP2B
Cytotoxic T Lymphocyte-mediated Apoptosis of Target Cells	1,35E00	1,76E-01	#NUM!	B2M,CYCS,HLA-A
Production of Nitric Oxide and Reactive Oxygen Species in Macrophages	1,33E00	8,77E-02	-2,530	APOA2,APOD,APOE,CAT,CLU,CYBB,PCYOX1,PPP2R1A,RAC1,RHOA
NF-κB Activation by Viruses	1,33E00	1,09E-01	-2,449	ITGA6,ITGAV,ITGB1,RALA,RALB,RAP2B
4-hydroxyproline Degradation I	1,32E00	1	#NUM!	ALDH4A1
Thyroid Hormone Biosynthesis	1,32E00	1	#NUM!	CTSD
Formaldehyde Oxidation II (Glutathione-dependent)	1,32E00	1	#NUM!	ADH5
Folate Polyglutamylation	1,32E00	1	#NUM!	MTHFD1
Glutamate Biosynthesis II	1,32E00	1	#NUM!	GLUD1
Glutamate Degradation X	1,32E00	1	#NUM!	GLUD1
Phagosome Formation	1,3E00	1,07E-01	#NUM!	FN1,ITGB1,PDIA3,RAC1,RHOA,VTN
Glutathione-mediated Detoxification	1,28E00	1,67E-01	#NUM!	GSTK1,MGST1,MGST3
Molecular Mechanisms of Cancer	1,27E00	7,44E-02	#NUM!	CTNNA1,CYCS,GNA11,GNAI2,GNAI3,GNAS,ITGB1,LAMTOR3,LRP1,PRKAR2A,PRKAR2B,RAC1,RALA,RALB,RAP2B,RHOA
SAPK/JNK Signaling	1,27E00	1,05E-01	-1,633	GNG2,HNRNPK,RAC1,RALA,RALB,RAP2B
Role of NFAT in Cardiac Hypertrophy	1,25E00	8,47E-02	0,000	GNAI2,GNAI3,GNAS,GNG2,PDIA3,PRKAR2A,PRKAR2B,RALA,RALB,RAP2B
Ceramide Signaling	1,21E00	1,02E-01	0,000	CTSD,CYCS,PPP2R1A,RALA,RALB,RAP2B
Melatonin Signaling	1,2E00	1,11E-01	0,447	GNAI2,GNAI3,PDIA3,PRKAR2A,PRKAR2B
Colanic Acid Building Blocks Biosynthesis	1,18E00	2,22E-01	#NUM!	GPI,UGP2
Prostate Cancer Signaling	1,18E00	0.1	#NUM!	HSP90AA1,HSP90AB1,HSP90B1,RALA,RALB,RAP2B
PTEN Signaling	1,17E00	9,33E-02	1,890	CSNK2B,ILK,ITGB1,RAC1,RALA,RALB,RAP2B
Cardiac β-adrenergic Signaling	1,17E00	9,33E-02	-0,447	AKAP12,ATP2A2,GNAS,GNG2,PPP2R1A,PRKAR2A,PRKAR2B
Neuroprotective Role of THOP1 in Alzheimer's Disease	1,14E00	1,06E-01	#NUM!	CMA1,HLA-A,PRKAR2A,PRKAR2B,YWHAE
Role of NFAT in Regulation of the Immune Response	1,13E00	8,33E-02	-2,828	GNA11,GNAI2,GNAI3,GNAS,GNG2,HLA-A,RALA,RALB,RAP2B
Apelin Endothelial Signaling Pathway	1,12E00	9,09E-02	-2,646	GNA11,GNAI2,GNAI3,GNAS,RALA,RALB,RAP2B
Death Receptor Signaling	1,12E00	9,68E-02	0,000	ACTA2,ACTG1,CYCS,HSPB1,LMNA,SPTAN1
Hepatic Fibrosis Signaling Pathway	1,12E00	7,08E-02	-3,500	ACTA2,COL18A1,COL1A2,COL3A1,CYBB,GNAI2,GNAI3,ITGB1,MYL9,PRKAR2A,PRKAR2B,RAC1,RALA,RALB,RAP2B,RHOA
Semaphorin Signaling in Neurons	1,11E00	1,18E-01	#NUM!	ITGB1,NRP1,RAC1,RHOA
Mitotic Roles of Polo-Like Kinase	1,11E00	1,18E-01	#NUM!	HSP90AA1,HSP90AB1,HSP90B1,PPP2R1A
Methylglyoxal Degradation III	1,1E00	0.2	#NUM!	AKR1C1/AKR1C2,AKR7A2
Renal Cell Carcinoma Signaling	1,08E00	1,02E-01	-2,000	FH,RAC1,RALA,RALB,RAP2B
Hepatic Fibrosis / Hepatic Stellate Cell Activation	1,05E00	8,04E-02	#NUM!	ACTA2,COL15A1,COL18A1,COL1A2,COL3A1,COL4A1,COL4A2,FN1,MYL9
eNOS Signaling	1,05E00	8,33E-02	0,447	CAV1,GNAS,HSP90AA1,HSP90AB1,HSP90B1,HSPA8,PRKAR2A,PRKAR2B
Fcγ Receptor-mediated Phagocytosis in Macrophages and Monocytes	1,04E00	9,23E-02	-0,816	ACTA2,ACTG1,RAC1,TLN1,TLN2,VAMP3
Cdc42 Signaling	1,04E00	9,23E-02	-1,000	B2M,HLA-A,IQGAP1,ITGB1,MYL9,RALA
Endothelin-1 Signaling	1,03E00	8,25E-02	-2,121	GNA11,GNAI2,GNAI3,GNAS,PDIA3,RALA,RALB,RAP2B
L-carnitine Biosynthesis	1,03E00	0.5	#NUM!	ALDH9A1
Proline Degradation	1,03E00	0.5	#NUM!	ALDH4A1
Palmitate Biosynthesis I (Animals)	1,03E00	0.5	#NUM!	FASN
Biotin-carboxyl Carrier Protein Assembly	1,03E00	0.5	#NUM!	ACACB
Glycerol-3-phosphate Shuttle	1,03E00	0.5	#NUM!	GPD1
Fatty Acid Biosynthesis Initiation II	1,03E00	0.5	#NUM!	FASN
Phenylalanine Degradation I (Aerobic)	1,03E00	0.5	#NUM!	QDPR
Maturity Onset Diabetes of Young (MODY) Signaling	1,02E00	1,3E-01	#NUM!	APOA2,APOD,APOE
PEDF Signaling	1,02E00	9,8E-02	-2,236	RAC1,RALA,RALB,RAP2B,RHOA
Triacylglycerol Degradation	9,79E-01	1,25E-01	#NUM!	CES1,LIPE,MGLL
PCP pathway	9,79E-01	1,25E-01	#NUM!	PFN1,RAC1,RHOA
CTLA4 Signaling in Cytotoxic T Lymphocytes	9,63E-01	9,43E-02	#NUM!	AP2A2,B2M,CLTC,HLA-A,PPP2R1A
PDGF Signaling	9,63E-01	9,43E-02	-1,342	CAV1,CSNK2B,RALA,RALB,RAP2B
UVA-Induced MAPK Signaling	9,39E-01	9,26E-02	-1,000	CYCS,PDIA3,RALA,RALB,RAP2B
IL-2 Signaling	9,39E-01	1,03E-01	#NUM!	CSNK2B,RALA,RALB,RAP2B
BMP signaling pathway	9,39E-01	9,26E-02	-0,447	PRKAR2A,PRKAR2B,RALA,RALB,RAP2B
Insulin Receptor Signaling	9,1E-01	8,05E-02	-2,449	LIPE,PRKAR2A,PRKAR2B,RALA,RALB,RAP2B,STX4
Adrenomedullin signaling pathway	9,03E-01	7,69E-02	-0,707	GNA11,GNAS,PDIA3,PRKAR2A,PRKAR2B,RALA,RALB,RAP2B
Coagulation System	0.9	1,54E-01	#NUM!	F13A1,VWF
Relaxin Signaling	8,93E-01	7,95E-02	0,000	GNA11,GNAI2,GNAI3,GNAS,GNG2,PRKAR2A,PRKAR2B
Renin-Angiotensin Signaling	8,86E-01	8,33E-02	-0,816	PRKAR2A,PRKAR2B,RAC1,RALA,RALB,RAP2B
PPAR Signaling	8,66E-01	8,22E-02	0,000	HSP90AA1,HSP90AB1,HSP90B1,RALA,RALB,RAP2B
Oncostatin M Signaling	8,63E-01	1,11E-01	#NUM!	RALA,RALB,RAP2B
Glucose and Glucose-1-phosphate Degradation	8,63E-01	3,33E-01	#NUM!	PGM1
Arginine Biosynthesis IV	8,63E-01	3,33E-01	#NUM!	GLUD1
Diphthamide Biosynthesis	8,63E-01	3,33E-01	#NUM!	EEF2
Pentose Phosphate Pathway (Oxidative Branch)	8,63E-01	3,33E-01	#NUM!	PGLS
Tetrapyrrole Biosynthesis II	8,63E-01	3,33E-01	#NUM!	ALAD
Histidine Degradation III	8,63E-01	3,33E-01	#NUM!	MTHFD1
Glycerol Degradation I	8,63E-01	3,33E-01	#NUM!	GPD1
Glutathione Redox Reactions II	8,63E-01	3,33E-01	#NUM!	PDIA3
Salvage Pathways of Pyrimidine Deoxyribonucleotides	8,63E-01	3,33E-01	#NUM!	TYMP
Arginine Degradation I (Arginase Pathway)	8,63E-01	3,33E-01	#NUM!	ALDH4A1
Rapoport-Luebering Glycolytic Shunt	8,63E-01	3,33E-01	#NUM!	PGAM1
GDP-glucose Biosynthesis	8,63E-01	3,33E-01	#NUM!	PGM1
Tyrosine Degradation I	8,63E-01	3,33E-01	#NUM!	FAH
Glutamate Degradation II	8,63E-01	3,33E-01	#NUM!	GOT2
Aspartate Biosynthesis	8,63E-01	3,33E-01	#NUM!	GOT2
GDNF Family Ligand-Receptor Interactions	8,54E-01	9,52E-02	-2,000	RAC1,RALA,RALB,RAP2B
Dopamine Receptor Signaling	8,54E-01	9,52E-02	#NUM!	PPP2R1A,PRKAR2A,PRKAR2B,QDPR
Calcium Signaling	8,36E-01	7,41E-02	-0,447	ACTA2,ATP2A2,ATP2B4,CALR,MYL9,PRKAR2A,PRKAR2B,RAP2B
G-Protein Coupled Receptor Signaling	8,3E-01	6,99E-02	#NUM!	GNA11,GNAI2,GNAI3,GNAS,LAMTOR3,PRKAR2A,PRKAR2B,RALA,RALB,RAP2B
Induction of Apoptosis by HIV1	8,27E-01	9,3E-02	-1,000	CYCS,SLC25A3,SLC25A4,SLC25A5
White Adipose Tissue Browning Pathway	8,07E-01	7,89E-02	1,633	GNAS,LDHA,LDHB,LIPE,PRKAR2A,PRKAR2B
PXR/RXR Activation	8,01E-01	9,09E-02	#NUM!	ALDH1A1,ALDH3A2,PRKAR2A,PRKAR2B
Acute Myeloid Leukemia Signaling	7,99E-01	8,33E-02	-1,000	IDH1,PML,RALA,RALB,RAP2B
CDP-diacylglycerol Biosynthesis I	7,96E-01	1,33E-01	#NUM!	AGPAT2,GPAM
Colorectal Cancer Metastasis Signaling	7,9E-01	6,85E-02	-1,000	GNAS,GNG2,LRP1,PRKAR2A,PRKAR2B,RAC1,RALA,RALB,RAP2B,RHOA
Antiproliferative Role of Somatostatin Receptor 2	7,75E-01	8,89E-02	-2,000	GNG2,RALA,RALB,RAP2B
Xenobiotic Metabolism General Signaling Pathway	7,7E-01	7,69E-02	-1,633	GSTK1,MGST1,MGST3,RALA,RALB,RAP2B
Triacylglycerol Biosynthesis	7,64E-01	0.1	#NUM!	AGPAT2,DGAT1,GPAM
BAG2 Signaling Pathway	7,64E-01	0.1	#NUM!	CTSB,HSP90AA1,HSPA8
CCR5 Signaling in Macrophages	7,52E-01	8,7E-02	#NUM!	GNAI2,GNAI3,GNAS,GNG2
VEGF Family Ligand-Receptor Interactions	7,52E-01	8,7E-02	#NUM!	NRP1,RALA,RALB,RAP2B
Endoplasmic Reticulum Stress Pathway	7,52E-01	1,25E-01	#NUM!	CALR,HSP90B1
Sonic Hedgehog Signaling	7,52E-01	1,25E-01	#NUM!	PRKAR2A,PRKAR2B
Superpathway of Serine and Glycine Biosynthesis I	7,5E-01	2,5E-01	#NUM!	PHGDH
Tetrahydrofolate Salvage from 5,10-methenyltetrahydrofolate	7,5E-01	2,5E-01	#NUM!	MTHFD1
Serine Biosynthesis	7,5E-01	2,5E-01	#NUM!	PHGDH
Bile Acid Biosynthesis, Neutral Pathway	7,5E-01	2,5E-01	#NUM!	AKR1C1/AKR1C2
Glycogen Biosynthesis II (from UDP-D-Glucose)	7,5E-01	2,5E-01	#NUM!	UGP2
L-cysteine Degradation I	7,5E-01	2,5E-01	#NUM!	GOT2
Cardiac Hypertrophy Signaling (Enhanced)	7,38E-01	6,15E-02	-1,500	ATP2A2,CYBB,GNA11,GNAI2,GNAI3,GNAS,GNG2,HSPB1,ITGB1,PDIA3,PRKAR2A,PRKAR2B,RALA,RALB,RAP2B,RHOA
Netrin Signaling	7,35E-01	9,68E-02	#NUM!	PRKAR2A,PRKAR2B,RAC1
Estrogen-Dependent Breast Cancer Signaling	7,28E-01	8,51E-02	#NUM!	HSD17B12,RALA,RALB,RAP2B
Insulin Secretion Signaling Pathway	7,26E-01	6,77E-02	-1,000	GNA11,GNAS,NAPA,PDIA3,PRKAR2A,PRKAR2B,SEC61A1,SSR1,VAMP3
G Protein Signaling Mediated by Tubby	7,1E-01	1,18E-01	#NUM!	GNAS,GNG2
Phosphatidylglycerol Biosynthesis II (Non-plastidic)	7,1E-01	1,18E-01	#NUM!	AGPAT2,GPAM
GABA Receptor Signaling	7,08E-01	9,38E-02	#NUM!	ALDH9A1,AP2A2,GNAS
HER-2 Signaling in Breast Cancer	7,06E-01	8,33E-02	#NUM!	ITGB1,RALA,RALB,RAP2B
Ovarian Cancer Signaling	7,01E-01	7,32E-02	-0,447	CD44,PRKAR2A,PRKAR2B,RALA,RALB,RAP2B
Sphingosine-1-phosphate Signaling	6,8E-01	7,58E-02	-0,447	GNAI2,GNAI3,PDIA3,RAC1,RHOA
SPINK1 General Cancer Pathway	6,8E-01	9,09E-02	#NUM!	RALA,RALB,RAP2B
Cholecystokinin/Gastrin-mediated Signaling	6,64E-01	7,46E-02	-1,000	RAC1,RALA,RALB,RAP2B,RHOA
NGF Signaling	6,64E-01	7,46E-02	-1,342	RAC1,RALA,RALB,RAP2B,RHOA
Hypoxia Signaling in the Cardiovascular System	6,64E-01	0.08	#NUM!	HSP90AA1,HSP90AB1,HSP90B1,LDHA
Ketolysis	6,62E-01	0.2	#NUM!	ACAA2
UDP-N-acetyl-D-galactosamine Biosynthesis II	6,62E-01	0.2	#NUM!	GPI
Folate Transformations I	6,62E-01	0.2	#NUM!	MTHFD1
GDP-mannose Biosynthesis	6,62E-01	0.2	#NUM!	GPI
Melanoma Signaling	6,54E-01	8,82E-02	#NUM!	RALA,RALB,RAP2B
UVC-Induced MAPK Signaling	6,54E-01	8,82E-02	#NUM!	RALA,RALB,RAP2B
Autophagy	6,54E-01	8,82E-02	#NUM!	CTSB,CTSD,LAMP1
Allograft Rejection Signaling	6,36E-01	1,05E-01	#NUM!	B2M,HLA-A
SPINK1 Pancreatic Cancer Pathway	6,36E-01	1,05E-01	#NUM!	CPA3,CTSB
Complement System	6,36E-01	1,05E-01	#NUM!	C1QBP,C1QC
CNTF Signaling	6,29E-01	8,57E-02	#NUM!	RALA,RALB,RAP2B
AMPK Signaling	6,29E-01	6,38E-02	-1,414	ACACB,AK2,EEF2,FASN,GNAS,LIPE,PPP2R1A,PRKAR2A,PRKAR2B
LPS-stimulated MAPK Signaling	6,23E-01	7,69E-02	-2,000	RAC1,RALA,RALB,RAP2B
IL-3 Signaling	6,23E-01	7,69E-02	-2,000	RAC1,RALA,RALB,RAP2B
Granulocyte Adhesion and Diapedesis	6,23E-01	6,9E-02	#NUM!	GNAI2,GNAI3,ITGA6,ITGB1,MSN,PECAM1
IL-4 Signaling	6,23E-01	7,69E-02	#NUM!	HLA-A,RALA,RALB,RAP2B
HGF Signaling	6,13E-01	7,14E-02	-2,236	ITGB1,RAC1,RALA,RALB,RAP2B
Ephrin A Signaling	6,04E-01	0.1	#NUM!	RAC1,RHOA
Retinol Biosynthesis	6,04E-01	0.1	#NUM!	CES1,LIPE
Phototransduction Pathway	6,04E-01	0.1	#NUM!	PRKAR2A,PRKAR2B
Dendritic Cell Maturation	5,95E-01	6,74E-02	-1,633	B2M,COL18A1,COL1A2,COL3A1,HLA-A,PDIA3
Heme Biosynthesis II	5,93E-01	1,67E-01	#NUM!	ALAD
FcγRIIB Signaling in B Lymphocytes	5,83E-01	8,11E-02	#NUM!	RALA,RALB,RAP2B
ErbB2-ErbB3 Signaling	5,83E-01	8,11E-02	#NUM!	RALA,RALB,RAP2B
Cancer Drug Resistance By Drug Efflux	5,83E-01	8,11E-02	#NUM!	RALA,RALB,RAP2B
Gα12/13 Signaling	5,82E-01	6,94E-02	-1,342	MYL9,RALA,RALB,RAP2B,RHOA
Sumoylation Pathway	5,82E-01	6,94E-02	#NUM!	ARHGDIA,PML,RAC1,RAN,RHOA
IL-12 Signaling and Production in Macrophages	5,65E-01	6,85E-02	#NUM!	APOA2,APOD,APOE,CLU,PCYOX1
Acute Phase Response Signaling	5,61E-01	6,36E-02	-1,342	APOA2,FN1,HNRNPK,RALA,RALB,RAP2B,VWF
Glioblastoma Multiforme Signaling	5,54E-01	6,52E-02	-0,816	PDIA3,RAC1,RALA,RALB,RAP2B,RHOA
Corticotropin Releasing Hormone Signaling	5,51E-01	6,76E-02	-0,447	GNAI2,GNAI3,GNAS,PRKAR2A,PRKAR2B
nNOS Signaling in Neurons	5,45E-01	9,09E-02	#NUM!	CAPN2,CAPNS1
Reelin Signaling in Neurons	5,38E-01	6,67E-02	-1,000	APOE,ITGA6,ITGB1,RAC1,RHOA
Oleate Biosynthesis II (Animals)	5,36E-01	1,43E-01	#NUM!	CYB5A
Mevalonate Pathway I	5,36E-01	1,43E-01	#NUM!	ACAA2
Leucine Degradation I	5,36E-01	1,43E-01	#NUM!	MCCC1
cAMP-mediated signaling	5,26E-01	6,19E-02	-2,236	AKAP12,GNAI2,GNAI3,GNAS,LAMTOR3,PRKAR2A,PRKAR2B
Role of PKR in Interferon Induction and Antiviral Response	5,23E-01	6,58E-02	-1,342	CYCS,HSP90AA1,HSP90AB1,HSP90B1,HSPA8
Thrombopoietin Signaling	5,23E-01	7,5E-02	#NUM!	RALA,RALB,RAP2B
Myc Mediated Apoptosis Signaling	5,23E-01	7,5E-02	#NUM!	CYCS,PRKAR2A,PRKAR2B
ErbB4 Signaling	5,23E-01	7,5E-02	#NUM!	RALA,RALB,RAP2B
Regulation of IL-2 Expression in Activated and Anergic T Lymphocytes	5,2E-01	6,9E-02	#NUM!	RAC1,RALA,RALB,RAP2B
tRNA Charging	5,19E-01	8,7E-02	#NUM!	IARS2,WARS1
PI3K Signaling in B Lymphocytes	5,17E-01	6,32E-02	-1,342	CD81,PDIA3,RAC1,RALA,RALB,RAP2B
Calcium-induced T Lymphocyte Apoptosis	5,03E-01	7,32E-02	#NUM!	ATP2A2,CAPN2,HLA-A
Th17 Activation Pathway	5,03E-01	7,32E-02	#NUM!	HSP90AA1,HSP90AB1,HSP90B1
Inhibition of Angiogenesis by TSP1	4,93E-01	8,33E-02	#NUM!	CD36,CD47
Fatty Acid β-oxidation I	4,93E-01	8,33E-02	#NUM!	ACAA2,HADH
Gαs Signaling	4,89E-01	6,67E-02	0,000	GNAS,GNG2,PRKAR2A,PRKAR2B
Extrinsic Prothrombin Activation Pathway	4,88E-01	1,25E-01	#NUM!	F13A1
Telomere Extension by Telomerase	4,88E-01	1,25E-01	#NUM!	HNRNPA2B1
Ketogenesis	4,88E-01	1,25E-01	#NUM!	ACAA2
Superpathway of Geranylgeranyldiphosphate Biosynthesis I (via Mevalonate)	4,88E-01	1,25E-01	#NUM!	ACAA2
Role of JAK1 and JAK3 in γc Cytokine Signaling	4,85E-01	7,14E-02	#NUM!	RALA,RALB,RAP2B
Leptin Signaling in Obesity	4,51E-01	6,82E-02	#NUM!	PDIA3,PRKAR2A,PRKAR2B
GM-CSF Signaling	4,51E-01	6,82E-02	#NUM!	RALA,RALB,RAP2B
Leukotriene Biosynthesis	4,47E-01	1,11E-01	#NUM!	MGST3
Neuropathic Pain Signaling In Dorsal Horn Neurons	4,35E-01	6,67E-02	#NUM!	PDIA3,PRKAR2A,PRKAR2B
FLT3 Signaling in Hematopoietic Progenitor Cells	4,35E-01	6,67E-02	#NUM!	RALA,RALB,RAP2B
IL-6 Signaling	4,35E-01	6,02E-02	-0,447	CSNK2B,HSPB1,RALA,RALB,RAP2B
Fc Epsilon RI Signaling	4,34E-01	6,25E-02	-2,000	RAC1,RALA,RALB,RAP2B
PKCθ Signaling in T Lymphocytes	4,25E-01	5,95E-02	-2,236	HLA-A,RAC1,RALA,RALB,RAP2B
FAT10 Signaling Pathway	4,11E-01	0.1	#NUM!	UBA1
T Cell Receptor Signaling	4,09E-01	6,06E-02	#NUM!	RAC1,RALA,RALB,RAP2B
OX40 Signaling Pathway	4,08E-01	7,14E-02	#NUM!	B2M,HLA-A
Non-Small Cell Lung Cancer Signaling	4,06E-01	6,38E-02	#NUM!	RALA,RALB,RAP2B
Role of MAPK Signaling in the Pathogenesis of Influenza	4,06E-01	6,38E-02	#NUM!	RALA,RALB,RAP2B
Neurotrophin/TRK Signaling	4,06E-01	6,38E-02	#NUM!	RALA,RALB,RAP2B
EIF2 Signaling	3,98E-01	5,56E-02	-1,633	ACTA2,RALA,RALB,RAP2B,RPL15,RPLP0,WARS1
MSP-RON Signaling Pathway	3,89E-01	6,9E-02	#NUM!	ACTA2,ACTG1
Apelin Pancreas Signaling Pathway	3,89E-01	6,9E-02	#NUM!	PRKAR2A,PRKAR2B
Isoleucine Degradation I	3,79E-01	9,09E-02	#NUM!	ACAA2
γ-linolenate Biosynthesis II (Animals)	3,79E-01	9,09E-02	#NUM!	CYB5A
IL-15 Signaling	3,78E-01	6,12E-02	#NUM!	RALA,RALB,RAP2B
Angiopoietin Signaling	3,78E-01	6,12E-02	#NUM!	RALA,RALB,RAP2B
Erythropoietin Signaling	3,65E-01	0.06	#NUM!	RALA,RALB,RAP2B
Regulation of eIF4 and p70S6K Signaling	3,63E-01	5,56E-02	-2,236	ITGB1,PPP2R1A,RALA,RALB,RAP2B
HMGB1 Signaling	3,53E-01	5,49E-02	-1,342	RAC1,RALA,RALB,RAP2B,RHOA
IL-17 Signaling	3,52E-01	5,88E-02	#NUM!	RALA,RALB,RAP2B
Vitamin-C Transport	3,51E-01	8,33E-02	#NUM!	STOM
Bladder Cancer Signaling	3,39E-01	5,77E-02	#NUM!	RALA,RALB,RAP2B
Stearate Biosynthesis I (Animals)	3,39E-01	6,25E-02	#NUM!	FASN,TECR
T Cell Exhaustion Signaling Pathway	3,34E-01	5,38E-02	#NUM!	HLA-A,PPP2R1A,RALA,RALB,RAP2B
Glioma Signaling	3,32E-01	5,48E-02	#NUM!	IDH1,RALA,RALB,RAP2B
TR/RXR Activation	3,28E-01	5,66E-02	#NUM!	AKR1C1/AKR1C2,FASN,ME1
Valine Degradation I	3,26E-01	7,69E-02	#NUM!	HIBADH
Role of PI3K/AKT Signaling in the Pathogenesis of Influenza	3,24E-01	6,06E-02	#NUM!	GNAI2,GNAI3
Systemic Lupus Erythematosus Signaling	3,18E-01	5,26E-02	#NUM!	HLA-A,HNRNPA2B1,RALA,RALB,RAP2B
Gαq Signaling	3,18E-01	5,26E-02	-1,000	GNA11,GNAS,GNG2,RAC1,RHOA
ErbB Signaling	3,16E-01	5,56E-02	#NUM!	RALA,RALB,RAP2B
Endocannabinoid Cancer Inhibition Pathway	3,1E-01	5,21E-02	-2,236	GNAI2,GNAI3,PRKAR2A,PRKAR2B,RHOA
Prolactin Signaling	3,05E-01	5,45E-02	#NUM!	RALA,RALB,RAP2B
Thyroid Cancer Signaling	3,05E-01	5,45E-02	#NUM!	RALA,RALB,RAP2B
Retinoate Biosynthesis I	3,03E-01	7,14E-02	#NUM!	ALDH1A1
Inflammasome pathway	3,03E-01	7,14E-02	#NUM!	CTSB
nNOS Signaling in Skeletal Muscle Cells	2,82E-01	6,67E-02	#NUM!	SNTB2
JAK/Stat Signaling	2,75E-01	5,17E-02	#NUM!	RALA,RALB,RAP2B
TGF-β Signaling	2,75E-01	5,17E-02	#NUM!	RALA,RALB,RAP2B
PD-1, PD-L1 cancer immunotherapy pathway	2,75E-01	5,17E-02	#NUM!	B2M,CSNK2B,HLA-A
Communication between Innate and Adaptive Immune Cells	2,72E-01	5,41E-02	#NUM!	B2M,HLA-A
mTOR Signaling	2,66E-01	4,88E-02	-1,633	PPP2R1A,RAC1,RALA,RALB,RAP2B,RHOA
Osteoarthritis Pathway	2,66E-01	4,88E-02	-1,000	CTNNA1,DCN,FN1,ITGB1,LRP1,RAC1
Gustation Pathway	2,65E-01	5,08E-02	#NUM!	GNG2,PRKAR2A,PRKAR2B
Tumoricidal Function of Hepatic Natural Killer Cells	2,64E-01	6,25E-02	#NUM!	CYCS
Role of p14/p19ARF in Tumor Suppression	2,64E-01	6,25E-02	#NUM!	RAC1
Wnt/β-catenin Signaling	2,64E-01	4,9E-02	-2,000	CD44,CSNK2B,ILK,LRP1,PPP2R1A
STAT3 Pathway	2,6E-01	4,94E-02	-2,000	RAC1,RALA,RALB,RAP2B
Role of NANOG in Mammalian Embryonic Stem Cell Pluripotency	2,56E-01	0.05	#NUM!	RALA,RALB,RAP2B
B Cell Development	2,46E-01	5,88E-02	#NUM!	HLA-A
Estrogen Biosynthesis	2,46E-01	5,88E-02	#NUM!	HSD17B12
Superpathway of Cholesterol Biosynthesis	2,46E-01	5,88E-02	#NUM!	ACAA2
Apelin Muscle Signaling Pathway	2,46E-01	5,88E-02	#NUM!	GNAS
Autoimmune Thyroid Disease Signaling	2,31E-01	5,56E-02	#NUM!	HLA-A
Serotonin Receptor Signaling	2,31E-01	5,56E-02	#NUM!	QDPR
Glutamate Receptor Signaling	2,31E-01	5,56E-02	#NUM!	GNG2
Graft-versus-Host Disease Signaling	2,17E-01	5,26E-02	#NUM!	HLA-A
Superpathway of Methionine Degradation	2,03E-01	0.05	#NUM!	GOT2
Inhibition of Matrix Metalloproteases	2,03E-01	0.05	#NUM!	LRP1
Glucocorticoid Receptor Signaling	0	4,52E-02	#NUM!	ANXA1,HSP90AA1,HSP90AB1,HSP90B1,HSPA8,RAC1,RALA,RALB,RAP2B
p53 Signaling	0	1,61E-02	#NUM!	PML
Hepatic Cholestasis	0	2,02E-02	#NUM!	PRKAR2A,PRKAR2B
RAR Activation	0	4,65E-02	#NUM!	ALDH1A1,CSNK2B,PML,PRKAR2A,PRKAR2B,RAC1
Activation of IRF by Cytosolic Pattern Recognition Receptors	0	2,7E-02	#NUM!	PPIB
Role of Pattern Recognition Receptors in Recognition of Bacteria and Viruses	0	1,41E-02	#NUM!	C1QC
TREM1 Signaling	0	2,5E-02	#NUM!	ITGB1
CD27 Signaling in Lymphocytes	0	3,03E-02	#NUM!	CYCS
Lymphotoxin β Receptor Signaling	0	2,7E-02	#NUM!	CYCS
Airway Pathology in Chronic Obstructive Pulmonary Disease	0	2,56E-02	#NUM!	APOD
T Helper Cell Differentiation	0	2,13E-02	#NUM!	HLA-A
CD28 Signaling in T Helper Cells	0	2,5E-02	#NUM!	HLA-A,RAC1
Factors Promoting Cardiogenesis in Vertebrates	0	4,35E-02	#NUM!	LRP1,PDIA3,RHOA
Docosahexaenoic Acid (DHA) Signaling	0	4,17E-02	#NUM!	CYCS
iCOS-iCOSL Signaling in T Helper Cells	0	2,9E-02	#NUM!	HLA-A,RAC1
Cell Cycle Regulation by BTG Family Proteins	0	4,35E-02	#NUM!	PPP2R1A
Role of CHK Proteins in Cell Cycle Checkpoint Control	0	3,33E-02	#NUM!	PPP2R1A
Human Embryonic Stem Cell Pluripotency	0	1,37E-02	#NUM!	GNAS
ATM Signaling	0	1,89E-02	#NUM!	PPP2R1A
Role of Oct4 in Mammalian Embryonic Stem Cell Pluripotency	0	3,45E-02	#NUM!	PHB
Type I Diabetes Mellitus Signaling	0	2,9E-02	#NUM!	CYCS,HLA-A
Small Cell Lung Cancer Signaling	0	2,08E-02	#NUM!	CYCS
Type II Diabetes Mellitus Signaling	0	2,33E-02	#NUM!	CD36,PKM
Chronic Myeloid Leukemia Signaling	0	4,29E-02	#NUM!	RALA,RALB,RAP2B
Pancreatic Adenocarcinoma Signaling	0	3,03E-02	#NUM!	RAC1,RALA
Retinoic acid Mediated Apoptosis Signaling	0	4,17E-02	#NUM!	CYCS
Hereditary Breast Cancer Signaling	0	3,37E-02	#NUM!	RALA,RALB,RAP2B
Role of Osteoblasts, Osteoclasts and Chondrocytes in Rheumatoid Arthritis	0	1,59E-02	#NUM!	ITGB1,LRP1
Altered T Cell and B Cell Signaling in Rheumatoid Arthritis	0	2,17E-02	#NUM!	HLA-A
Role of Macrophages, Fibroblasts and Endothelial Cells in Rheumatoid Arthritis	0	4,57E-02	#NUM!	FN1,LRP1,PDIA3,RAC1,RALA,RALB,RAP2B,RHOA
Breast Cancer Regulation by Stathmin1	0	4,35E-02	#NUM!	GNG2,PPP2R1A,PRKAR2A,PRKAR2B,RAC1,RALA,RALB,RAP2B,RHOA,TUBB,TUBB6
TWEAK Signaling	0	3,85E-02	#NUM!	CYCS
Nur77 Signaling in T Lymphocytes	0	2,27E-02	#NUM!	CYCS
TNFR1 Signaling	0	2,5E-02	#NUM!	CYCS
Cyclins and Cell Cycle Regulation	0	2,04E-02	#NUM!	PPP2R1A
Spliceosomal Cycle	0	3,33E-02	#NUM!	HSPA8
Mouse Embryonic Stem Cell Pluripotency	0	4,69E-02	#NUM!	RALA,RALB,RAP2B
Heparan Sulfate Biosynthesis	0	3,57E-02	#NUM!	LIPE
Heparan Sulfate Biosynthesis (Late Stages)	0	3,7E-02	#NUM!	LIPE
D-myo-inositol-5-phosphate Metabolism	0	2,33E-02	#NUM!	ATP1A1,SACM1L
Phospholipases	0	3,85E-02	#NUM!	PDIA3
D-myo-inositol (1,4,5,6)-Tetrakisphosphate Biosynthesis	0	2,47E-02	#NUM!	ATP1A1,SACM1L
Superpathway of Inositol Phosphate Compounds	0	1,9E-02	#NUM!	ATP1A1,SACM1L
D-myo-inositol (3,4,5,6)-tetrakisphosphate Biosynthesis	0	2,47E-02	#NUM!	ATP1A1,SACM1L
3-phosphoinositide Degradation	0	2,25E-02	#NUM!	ATP1A1,SACM1L
3-phosphoinositide Biosynthesis	0	2,17E-02	#NUM!	ATP1A1,SACM1L
Antioxidant Action of Vitamin C	0	1,96E-02	#NUM!	PDIA3
Regulation of the Epithelial-Mesenchymal Transition Pathway	0	3,67E-02	#NUM!	RALA,RALB,RAP2B,RHOA
Sperm Motility	0	3,54E-02	1,000	GNAS,PDIA3,PRKAR2A,PRKAR2B
Adipogenesis pathway	0	2,04E-02	#NUM!	AGPAT2,FABP4
Wnt/Ca+ pathway	0	3,7E-02	#NUM!	PDIA3
EGF Signaling	0	2,78E-02	#NUM!	CSNK2B
Nucleotide Excision Repair Pathway	0	4,17E-02	#NUM!	RAD23B
FGF Signaling	0	2,33E-02	#NUM!	RAC1
B Cell Receptor Signaling	0	3,7E-02	-2,000	RAC1,RALA,RALB,RAP2B
p38 MAPK Signaling	0	1,64E-02	#NUM!	HSPB1
NF-κB Signaling	0	3,57E-02	-2,000	CSNK2B,RALA,RALB,RAP2B
Th1 and Th2 Activation Pathway	0	0.01	#NUM!	HLA-A
Th1 Pathway	0	1,41E-02	#NUM!	HLA-A
Th2 Pathway	0	1,3E-02	#NUM!	HLA-A
Neuroinflammation Signaling Pathway	0	2,52E-02	-1,000	B2M,CYBB,HLA-A,S100B
Iron homeostasis signaling pathway	0	4,71E-02	#NUM!	ACO1,ACO2,LRP1,PCBP1
NER Pathway	0	1,72E-02	#NUM!	RAD23B
FAT10 Cancer Signaling Pathway	0	2,56E-02	#NUM!	EEF1A1
Systemic Lupus Erythematosus In B Cell Signaling Pathway	0	2,7E-02	-2,000	RAC1,RALA,RALB,RAP2B
Senescence Pathway	0	4,79E-02	-0,707	CAPN2,CAPNS1,CAT,PML,PPP2R1A,RALA,RALB,RAP2B
HOTAIR Regulatory Pathway	0	2,25E-02	#NUM!	CD44,COL1A2
BEX2 Signaling Pathway	0	3,85E-02	#NUM!	LGALS1,PPP2R1A
Regulation Of The Epithelial Mesenchymal Transition By Growth Factors Pathway	0	4,42E-02	-2,236	RAC1,RALA,RALB,RAP2B,RHOA
Coronavirus Pathogenesis Pathway	0	2,22E-02	#NUM!	EEF1A1,KPNB1
