# Supplementary material for: Characterization of Microfragmented Adipose Tissue Architecture, Mesenchymal Stromal Cell Content and Release of Paracrine Mediators
Source: J Clin Med. 2022 Apr 15;11(8):2231. doi: 10.3390/jcm11082231 (PMC9026471; doi:10.3390/jcm11082231)
Supplement: Supplementary file 1 [file jcm-11-02231-s001.zip › Supplementary Table 3_JCM.xlsx]

## Sheet: Foglio1
Supplementary Table S3 - Detected proteins and differential expression in µFAT vs LA supernatants
GENE NAME	p-value (≤ 0.05)	µFAT vs LA FOLD CHANGE	% µFAT vs LA FOLD CHANGE	PROTEIN NAMES
CSPG4	0.000328814	8.18092	718.092	Chondroitin sulfate proteoglycan 4
AKAP12	3.69483e-08	6.36684	536.684	A-kinase anchor protein 12
ANXA6	5.5982e-10	6.32011	532.011	Annexin A6;Annexin
TLN2	1.15127e-09	6.20652	520.652	Talin-2
LAMA4	1.23621e-06	5.95592	495.592	Laminin subunit alpha-4
LAMC1	1.22956e-06	5.07357	407.357	Laminin subunit gamma-1
LAMB1	4.30493e-07	4.80404	380.404	Laminin subunit beta-1
NID1	7.39165e-08	4.80082	380.082	Nidogen-1
FLNB	0.0302535	4.25764	325.764	Filamin-B
SPTBN1	1.04888e-10	4.17493	317.493	Spectrin beta chain, non-erythrocytic 1
IDH1	0.000375452	4.06625	306.625	Isocitrate dehydrogenase [NADP] cytoplasmic
PLEC	2.2655e-05	4.04266	304.266	Plectin
MCAM	4.25677e-09	3.94252	294.252	Cell surface glycoprotein MUC18
TNS1	5.74557e-06	3.80068	280.068	Tensin-1
LAMB2	7.83483e-06	3.71124	271.124	Laminin subunit beta-2
UBB;RPS27A;UBC;UBA52	5.3475e-11	3.52616	252.616	Ubiquitin-60S ribosomal protein L40;Ubiquitin;60S ribosomal protein L40;Ubiquitin-40S ribosomal protein S27a;Ubiquitin;40S ribosomal protein S27a;Polyubiquitin-B;Ubiquitin;Polyubiquitin-C;Ubiquitin
SORBS1	1.40751e-05	3.51139	251.139	Sorbin and SH3 domain-containing protein 1
ACACB	1.0841e-05	3.42431	242.431	Acetyl-CoA carboxylase 2;Biotin carboxylase
HK1	0.0304331	3.34609	234.609	Hexokinase-1
VIM	1.37853e-09	3.34233	234.233	Vimentin
ACO1	4.41527e-06	3.30313	230.313	Cytoplasmic aconitate hydratase
AHNAK	4.83773e-07	3.09889	209.889	Neuroblast differentiation-associated protein AHNAK
LIPE	1.59273e-07	3.0867	208.67	Hormone-sensitive lipase
FLNA	1.91361e-07	3.06782	206.782	Filamin-A
ACTN4	0.000307227	3.05846	205.846	Alpha-actinin-4
FTL	0.00222899	2.97812	197.812	Ferritin light chain
ALDH1L1	3.10316e-05	2.95612	195.612	Cytosolic 10-formyltetrahydrofolate dehydrogenase
MAP4	7.43413e-08	2.94923	194.923	Microtubule-associated protein 4
GPI	6.79928e-07	2.9423	194.23	Glucose-6-phosphate isomerase
SPTAN1	2.62852e-10	2.80303	180.303	Spectrin Alpha, Non-Erythrocytic 1
GBE1	0.000327272	2.77951	177.951	1,4-alpha-glucan-branching enzyme
FABP4	3.56221e-08	2.73721	173.721	Fatty acid-binding protein, adipocyte
FHL1	3.82849e-10	2.69367	169.367	Four and a half LIM domains protein 1
LDHA	5.57266e-10	2.65016	165.016	L-lactate dehydrogenase A chain
VCP	3.69885e-13	2.6477	164.77	Transitional endoplasmic reticulum ATPase
P4HB	0.0306458	2.63445	163.445	Protein disulfide-isomerase
ENO1	3.66435e-08	2.6003	160.03	Alpha-enolase;Enolase
VCL	1.12982e-10	2.59748	159.748	Vinculin
CCT8	0.000313263	2.58454	158.454	T-complex protein 1 subunit theta
CRYAB	7.89333e-07	2.56357	156.357	Alpha-crystallin B chain
PFN1	1.0626e-07	2.5451	154.51	Profilin-1
CYB5A	9.67252e-08	2.52962	152.962	Cytochrome b5
NID2	0.0390484	2.52756	152.756	Nidogen-2
ME1	8.47153e-05	2.51244	151.244	NADP-dependent malic enzyme
TALDO1	4.38041e-06	2.50551	150.551	Transaldolase
LGALS1	4.11571e-06	2.44429	144.429	Galectin-1
TLN1	1.34981e-09	2.43087	143.087	Talin-1
YWHAZ	1.20915e-06	2.41688	141.688	14-3-3 protein zeta/delta
CALM2;CALM3;CALM1	5.4102e-07	2.41251	141.251	Calmodulin 3
YWHAB	2.49836e-07	2.40841	140.841	14-3-3 protein beta/alpha;14-3-3 protein beta/alpha, N-terminally processed
CES1	2.18799e-05	2.40323	140.323	Liver carboxylesterase 1
PYGL	1.59012e-05	2.39413	139.413	Glycogen phosphorylase, liver form;Alpha-1,4 glucan phosphorylase
LDHB	4.93943e-10	2.38895	138.895	L-lactate dehydrogenase B chain;L-lactate dehydrogenase
TKT	1.47704e-08	2.37679	137.679	Transketolase
RTN4	2.15928e-09	2.36295	136.295	Reticulon-4;Reticulon
YWHAG	3.59867e-05	2.33821	133.821	14-3-3 protein gamma;14-3-3 protein gamma, N-terminally processed
AOC3	0.00212588	2.33253	133.253	Membrane primary amine oxidase
UGP2	1.25514e-07	2.32463	132.463	UTP--glucose-1-phosphate uridylyltransferase
AKR1A1	2.08279e-06	2.32084	132.084	Alcohol dehydrogenase [NADP(+)]
HSPA5	1.16921e-05	2.30192	130.192	78 kDa glucose-regulated protein
YWHAE	1.35073e-06	2.28611	128.611	14-3-3 protein epsilon
ALDOC	1.31749e-06	2.27538	127.538	Fructose-bisphosphate aldolase C;Fructose-bisphosphate aldolase
H2AFV;H2AFZ	2.52306e-05	2.2387	123.87	Histone H2A;Histone H2A.V;Histone H2A.Z
MDH1	3.82811e-11	2.23754	123.754	Malate dehydrogenase, cytoplasmic;Malate dehydrogenase
PSAP	0.00401184	2.18632	118.632	Prosaposin;Saposin-A;Saposin-B-Val;Saposin-B;Saposin-C;Saposin-D
SNCG	1.48442e-06	2.17941	117.941	Gamma-synuclein
ACTN1	4.66845e-07	2.17849	117.849	Alpha-actinin-1
FAH	1.90007e-06	2.17626	117.626	Fumarylacetoacetase
PTRF	8.59526e-05	2.16625	116.625	Polymerase I and transcript release factor
IQGAP1	9.86884e-07	2.15084	115.084	Ras GTPase-activating-like protein IQGAP1
GDI2	0.0020873	2.13361	113.361	Rab GDP dissociation inhibitor beta
LMNA	0.00195767	2.1133	111.33	Prelamin-A/C;Lamin-A/C
ALDOA	1.57973e-09	2.11261	111.261	Fructose-bisphosphate aldolase A;Fructose-bisphosphate aldolase
CALB2	4.25148e-09	2.09862	109.862	Calretinin
F13A1	0.000103789	2.09512	109.512	Coagulation factor XIII A chain
PGK1	1.85637e-06	2.08959	108.959	Phosphoglycerate kinase 1
FERMT2	3.93392e-07	2.08139	108.139	Fermitin family homolog 2
CNDP2	2.17159e-05	2.0777	107.77	Cytosolic non-specific dipeptidase
LGALS3	3.16371e-08	2.06825	106.825	Galectin-3;Galectin
PSMA6	0.0126418	2.06401	106.401	Proteasome subunit alpha type;Proteasome subunit alpha type-6
NPEPPS	0.00526186	2.03211	103.211	Puromycin-sensitive aminopeptidase
HSPB6	0.00203903	2.02089	102.089	Heat shock protein beta-6
GSTP1	3.48742e-09	2.00903	100.903	Glutathione S-transferase P
CAPZB	5.97106e-09	2.00148	100.148	F-actin-capping protein subunit beta
PLS3	2.18832e-06	1.99981	99.9813	Plastin-3
CLTC	0.000202067	1.9841	98.4097	Clathrin heavy chain;Clathrin heavy chain 1
ITIH5	0.0166724	1.97881	97.8815	Inter-alpha-trypsin inhibitor heavy chain H5
TPI1	8.42594e-06	1.97198	97.1979	Triosephosphate isomerase
ALDH1A1	0.0238149	1.95343	95.3426	Retinal dehydrogenase 1
PLIN4	4.04108e-05	1.9413	94.1302	Perilipin-4
RPLP2	0.00270081	1.92368	92.3682	60S acidic ribosomal protein P2
HIST1H2BN;HIST1H2BL;HIST1H2BM;HIST1H2BH;HIST2H2BF;HIST1H2BC;HIST1H2BD;H2BFS;HIST1H2BK;HIST1H2BA	0.00528411	1.9235	92.3496	Histone H2B;Histone H2B type 1-L;Histone H2B type 1-M;Histone H2B type 1-N;Histone H2B type 1-H;Histone H2B type 2-F;Histone H2B type 1-C/E/F/G/I;Histone H2B type 1-D;Histone H2B type F-S;Histone H2B type 1-K;Histone H2B type 1-A
EHD2	0.000272144	1.8943	89.4297	EH domain-containing protein 2
PRKAR2B	1.89959e-06	1.88778	88.778	cAMP-dependent protein kinase type II-beta regulatory subunit
LIMS1;LIMS2	0.000343139	1.87025	87.0246	LIM and senescent cell antigen-like-containing domain protein 1;LIM and senescent cell antigen-like-containing domain protein 2
EPHX1	3.25704e-08	1.86805	86.805	Epoxide hydrolase 1
PGD	6.09859e-12	1.86343	86.3435	6-phosphogluconate dehydrogenase, decarboxylating
SELENBP1	1.92478e-06	1.85363	85.363	Selenium-binding protein 1
NPM1	0.00689405	1.84899	84.8993	Nucleophosmin
FABP5	6.60695e-05	1.83907	83.9075	Fatty acid-binding protein, epidermal
S100A11	3.30143e-06	1.83301	83.3006	Protein S100-A11;Protein S100-A11, N-terminally processed
ST13;ST13P4;ST13P5	0.0177655	1.832	83.2002	Hsc70-interacting protein;Putative protein FAM10A4;Putative protein FAM10A5
PEBP1	5.66322e-10	1.80615	80.615	Phosphatidylethanolamine-binding protein 1;Hippocampal cholinergic neurostimulating peptide
PPIA	0.000988367	1.80224	80.2243	Peptidyl-prolyl cis-trans isomerase A;Peptidyl-prolyl cis-trans isomerase A, N-terminally processed;Peptidyl-prolyl cis-trans isomerase
EEF2	0.00346312	1.79923	79.9229	Elongation factor 2
ECHDC1	0.00514612	1.78452	78.452	Ethylmalonyl-CoA decarboxylase
HSP90AA1	6.28144e-06	1.78326	78.3255	Heat shock protein HSP 90-alpha
CSTB	3.33769e-08	1.77758	77.7576	Cystatin-B
TUBB4B	0.0011555	1.77553	77.5529	Tubulin beta-4B chain
ADH1B;HEL-S-117	8.36971e-06	1.77529	77.5288	Alcohol dehydrogenase 1B
ALDH9A1	0.00148064	1.76276	76.2765	4-trimethylaminobutyraldehyde dehydrogenase
MAT2A	0.000372262	1.75794	75.7941	S-adenosylmethionine synthase isoform type-2
PGM1	2.48465e-09	1.75027	75.0273	Phosphoglucomutase-1
EPB41L2	0.0404302	1.74674	74.6736	Band 4.1-like protein 2
NME1-NME2;NME2;NME2P1	2.85936e-07	1.74615	74.615	Nucleoside diphosphate kinase;Nucleoside diphosphate kinase B;Putative nucleoside diphosphate kinase
FAM49B	6.25212e-05	1.73819	73.8187	Protein FAM49B
MSN	1.03962e-08	1.73657	73.6572	Moesin
GDI1	0.00355744	1.68527	68.5274	Rab GDP dissociation inhibitor alpha
HSPA8	6.19016e-05	1.68195	68.1953	Heat shock cognate 71 kDa protein
PARK7	8.5401e-05	1.6815	68.1503	Protein deglycase DJ-1
HIST1H4A	0.0315186	1.67192	67.1921	Histone H4
QDPR	0.000309847	1.66028	66.0284	Dihydropteridine reductase
RTN3	4.60271e-05	1.65388	65.3881	Reticulon-3;Reticulon
LCP1	0.000783621	1.65115	65.1155	Plastin-2
CAP1	6.80599e-06	1.63991	63.9914	Adenylyl cyclase-associated protein 1;Adenylyl cyclase-associated protein
PHGDH	0.0393579	1.63641	63.6405	D-3-phosphoglycerate dehydrogenase
MYH9	0.039597	1.60784	60.7841	Myosin-9
TPM4	0.0176075	1.60191	60.1913	Tropomyosin alpha-4 chain
GPD1	3.85343e-07	1.59188	59.1884	Glycerol-3-phosphate dehydrogenase [NAD(+)], cytoplasmic
HSPG2	0.0387507	1.59183	59.1826	Basement membrane-specific heparan sulfate proteoglycan core protein;Endorepellin;LG3 peptide
HSP90AB1	0.00126188	1.58707	58.7072	Heat shock protein HSP 90-beta
ADH5	3.28138e-07	1.58412	58.4124	Alcohol dehydrogenase class-3
PRDX6	1.31339e-11	1.56598	56.5979	Peroxiredoxin-6
PGAM1	4.15282e-06	1.5642	56.4202	Phosphoglycerate mutase 1
SOD3	0.00528931	1.55904	55.9037	Extracellular superoxide dismutase [Cu-Zn]
PRDX1	1.21453e-11	1.55045	55.0447	Peroxiredoxin-1
HSPB1	0.000107442	1.54399	54.3993	Heat shock protein beta-1
TPD52L2	0.00194775	1.53186	53.1861	Tumor protein D54
TUBA1B;TUBA4A	0.000233035	1.52473	52.473	Tubulin alpha-1B chain;Tubulin alpha-4A chain
TUBB	0.0324195	1.51888	51.8875	Tubulin beta chain
VAT1	0.000199616	1.51535	51.5349	Synaptic vesicle membrane protein VAT-1 homolog
SYNCRIP	0.00146304	1.5143	51.4295	Heterogeneous nuclear ribonucleoprotein Q
HSPA1B;HSPA1A	0.000952759	1.49658	49.6575	Heat shock 70 kDa protein 1B;Heat shock 70 kDa protein 1A
ALAD	0.000203497	1.48623	48.6231	Delta-aminolevulinic acid dehydratase
CAT	1.00692e-09	1.47164	47.1635	Catalase
ESYT1	0.00103256	1.46083	46.0831	Extended synaptotagmin-1
SOD1	0.000229729	1.45774	45.7744	Superoxide dismutase [Cu-Zn]
AKR1C1	7.03962e-05	1.43762	43.7624	Aldo-keto reductase family 1 member C1
ANP32A	0.00164282	1.4137	41.37	Acidic leucine-rich nuclear phosphoprotein 32 family member A
PDIA6	0.0435716	1.3958	39.5804	Protein disulfide-isomerase A6
OGN	0.0402787	1.37826	37.8264	Mimecan
TXN	0.00431461	1.35191	35.1911	Thioredoxin
ACSL1	0.0154241	1.34074	34.0735	Long-chain-fatty-acid--CoA ligase 1
DBI	0.0171177	1.31761	31.7608	Acyl-CoA-binding protein
DDT;DDTL	0.000169392	1.28304	28.3038	D-dopachrome decarboxylase;D-dopachrome decarboxylase-like protein
RNH1	0.0110699	1.27052	27.0519	Ribonuclease inhibitor
UBA1	0.00233309	1.24255	24.2547	Ubiquitin-like modifier-activating enzyme 1
S100A10	0.0374901	1.14609	14.6094	Protein S100-A10
PRDX2	0.0291422	0.840808	-15.9192	Peroxiredoxin-2
CAPN1	0.0375554	0.774972	-22.5028	Calpain-1 catalytic subunit
EFEMP1	0.00562081	0.75105	-24.895	EGF-containing fibulin-like extracellular matrix protein 1
C4BPA	0.021606	0.698111	-30.1889	C4b-binding protein alpha chain
HRG	0.04144	0.697174	-30.2826	Histidine-rich glycoprotein
BLVRB	0.000160077	0.610675	-38.9325	Flavin reductase (NADPH)
F2	0.00390033	0.602519	-39.7481	Prothrombin;Activation peptide fragment 1;Activation peptide fragment 2;Thrombin light chain;Thrombin heavy chain
COL6A2	0.0117063	0.555237	-44.4763	Collagen alpha-2(VI) chain
LUM	0.000614946	0.532429	-46.7571	Lumican
FGA	0.00112588	0.523349	-47.6651	Fibrinogen alpha chain;Fibrinopeptide A;Fibrinogen alpha chain
VTN	0.00715849	0.518696	-48.1304	Vitronectin;Vitronectin V65 subunit;Vitronectin V10 subunit;Somatomedin-B
CLU	1.12229e-06	0.508078	-49.1922	Clusterin;Clusterin beta chain;Clusterin alpha chain;Clusterin
ACTA1;ACTC1;ACTA2;ACTG2	0.00301039	0.505576	-49.4424	Actin, alpha skeletal muscle;Actin, alpha cardiac muscle 1;Actin, aortic smooth muscle;Actin, gamma-enteric smooth muscle
FGB	0.000266892	0.482522	-51.7478	Fibrinogen beta chain;Fibrinopeptide B;Fibrinogen beta chain
ITIH4	0.000141642	0.464776	-53.5224	Inter-alpha-trypsin inhibitor heavy chain H4;70 kDa inter-alpha-trypsin inhibitor heavy chain H4;35 kDa inter-alpha-trypsin inhibitor heavy chain H4
C4B	1.43692e-05	0.454472	-54.5528	Complement C4-B;Complement C4 beta chain;Complement C4-B alpha chain;C4a anaphylatoxin;C4b-B;C4d-B;Complement C4 gamma chain
DCN	0.000139312	0.442162	-55.7838	Decorin
AMBP	5.18738e-10	0.428033	-57.1967	Protein AMBP;Alpha-1-microglobulin;Inter-alpha-trypsin inhibitor light chain;Trypstatin
C9	0.000114466	0.423824	-57.6176	Complement component C9;Complement component C9a;Complement component C9b
SERPING1	6.38894e-08	0.412011	-58.7989	Plasma protease C1 inhibitor
FGG	4.21031e-05	0.411094	-58.8906	Fibrinogen gamma chain
CFD	0.00555785	0.409994	-59.0006	Complement factor D
IGHM	8.87278e-07	0.401497	-59.8503	Ig mu chain C region
IGHA1	0.000785221	0.386172	-61.3828	Ig alpha-1 chain C region
C3	2.46296e-08	0.386026	-61.3974	Complement C3;Complement C3 beta chain;C3-beta-c;Complement C3 alpha chain;C3a anaphylatoxin;Acylation stimulating protein;Complement C3b alpha chain;Complement C3c alpha chain fragment 1;Complement C3dg fragment;Complement C3g fragment;Complement C3d fragment;Complement C3f fragment;Complement C3c alpha chain fragment 2
ITIH1	2.98212e-05	0.384675	-61.5325	Inter-alpha-trypsin inhibitor heavy chain H1
APOD	8.38295e-06	0.376207	-62.3793	Apolipoprotein D
A1BG	1.51369e-12	0.366913	-63.3087	Alpha-1B-glycoprotein
SERPINF1	6.72166e-07	0.353782	-64.6218	Pigment epithelium-derived factor
A2M	5.34155e-11	0.350217	-64.9783	Alpha-2-macroglobulin
APOB	0.000800699	0.348169	-65.1831	Apolipoprotein B-100;Apolipoprotein B-48
CFH	8.86784e-05	0.342242	-65.7758	Complement factor H
HP	3.18542e-07	0.330379	-66.9621	Haptoglobin;Haptoglobin alpha chain;Haptoglobin beta chain
ITIH2	4.81222e-06	0.327708	-67.2292	Inter-alpha-trypsin inhibitor heavy chain H2
IGLL5;IGLC1	1.11743e-07	0.325001	-67.4999	Immunoglobulin lambda-like polypeptide 5;Ig lambda-1 chain C regions
IGHG3	1.5661e-05	0.319064	-68.0936	Ig gamma-3 chain C region
APOA1	4.38683e-08	0.314787	-68.5213	Apolipoprotein A-I;Proapolipoprotein A-I;Truncated apolipoprotein A-I
AZGP1	4.7421e-07	0.307288	-69.2712	Zinc-alpha-2-glycoprotein
CFB	3.8723e-13	0.306724	-69.3276	Complement factor B;Complement factor B Ba fragment;Complement factor B Bb fragment
CA1	3.73296e-07	0.291024	-70.8976	Carbonic anhydrase 1
APOE	4.00309e-07	0.290796	-70.9204	Apolipoprotein E
APOA4	1.49763e-06	0.283732	-71.6268	Apolipoprotein A-IV
SERPINA3	0.000337408	0.275473	-72.4527	Alpha-1-antichymotrypsin;Alpha-1-antichymotrypsin His-Pro-less
HBD	1.55426e-05	0.274546	-72.5454	Hemoglobin subunit delta
IGLC6;IGLC7	2.52675e-07	0.274513	-72.5487	Ig lambda-6 chain C region;Ig lambda-7 chain C region
CP	2.15525e-10	0.265943	-73.4057	Ceruloplasmin
IGHG2	0.000228517	0.264447	-73.5553	Ig gamma-2 chain C region
IGHG1	1.04629e-08	0.26223	-73.777	Ig gamma-1 chain C region
SERPINA1	8.40907e-07	0.254185	-74.5815	Alpha-1-antitrypsin
KNG1	3.01675e-10	0.253103	-74.6897	Kininogen-1;Kininogen-1 heavy chain;T-kinin;Bradykinin;Lysyl-bradykinin;Kininogen-1 light chain;Low molecular weight growth-promoting factor
IGKC	7.25802e-06	0.250424	-74.9576	Ig kappa chain C region
ORM2	1.17373e-08	0.242377	-75.7623	Alpha-1-acid glycoprotein 2
TF	3.40397e-15	0.237255	-76.2745	Serotransferrin
HPX	1.56974e-07	0.234638	-76.5362	Hemopexin
ORM1	1.53628e-10	0.234318	-76.5682	Alpha-1-acid glycoprotein 1
AHSG	5.79132e-11	0.234269	-76.5731	Alpha-2-HS-glycoprotein;Alpha-2-HS-glycoprotein chain A;Alpha-2-HS-glycoprotein chain B
HBG1;HBG2	9.93094e-06	0.179904	-82.0096	Hemoglobin subunit gamma-1;Hemoglobin subunit gamma-2
AGT	6.56341e-07	0.179432	-82.0568	Angiotensinogen;Angiotensin-1;Angiotensin-2;Angiotensin-3;Angiotensin-4;Angiotensin 1-9;Angiotensin 1-7;Angiotensin 1-5;Angiotensin 1-4
GC	1.22676e-09	0.178922	-82.1078	Vitamin D-binding protein
GENE NAME	p-value (> 0.05)	µFAT vs LA FOLD CHANGE	% µFAT vs LA FOLD CHANGE	PROTEIN NAMES
ASS1	1	2.09133	109.133	Argininosuccinate synthase
TNXB	0.215564	2.08923	108.923	Tenascin X
VWF	0.370302	1.90274	90.2737	von Willebrand factor;von Willebrand antigen 2
HNRNPA2B1	1	1.8247	82.4697	Heterogeneous nuclear ribonucleoproteins A2/B1
PGLS	0.0742428	1.80895	80.8947	6-phosphogluconolactonase
CAV1	0.21215	1.71687	71.6865	Caveolin-1;Caveolin
HSP90B1	0.052755	1.7064	70.6403	Endoplasmin
PDIA3	0.1107	1.66303	66.3033	Protein disulfide-isomerase A3
COL6A3	0.211888	1.63355	63.3553	Collagen alpha-3(VI) chain
PYGB	0.0510857	1.5766	57.6604	Glycogen phosphorylase, brain form
FASN	0.123646	1.50907	50.9075	Fatty acid synthase;[Acyl-carrier-protein] S-acetyltransferase;[Acyl-carrier-protein] S-malonyltransferase;3-oxoacyl-[acyl-carrier-protein] synthase;3-oxoacyl-[acyl-carrier-protein] reductase;3-hydroxyacyl-[acyl-carrier-protein] dehydratase;Enoyl-[acyl-carrier-protein] reductase;Oleoyl-[acyl-carrier-protein] hydrolase
GPX1	0.0581129	1.47102	47.1018	Glutathione peroxidase;Glutathione peroxidase 1
HEBP2	0.164409	1.4671	46.7104	Heme-binding protein 2
EEF1G	0.158836	1.45343	45.3433	Elongation factor 1-gamma
GNAI2	0.121965	1.43413	43.4131	Guanine nucleotide-binding protein G(i) subunit alpha-2
MGLL	0.0574325	1.42721	42.7212	Monoglyceride lipase
EEF1D	1	1.3996	39.9602	Elongation factor 1-delta
TPM3	0.0681778	1.39671	39.6712	Tropomyosin alpha-3 chain
PRKCSH	1	1.37952	37.9523	Glucosidase 2 subunit beta
PKM	0.0992375	1.37635	37.6349	Pyruvate kinase PKM;Pyruvate kinase
DDAH2	0.107143	1.3695	36.9497	N(G),N(G)-dimethylarginine dimethylaminohydrolase 2
SDPR	0.225741	1.34241	34.2411	Serum deprivation-response protein
ACOT2;ACOT1	0.296218	1.3229	32.2904	Acyl-coenzyme A thioesterase 1;Acyl-coenzyme A thioesterase 2, mitochondrial
AHCY	0.352024	1.29326	29.3258	Adenosylhomocysteinase
S100A4	0.399051	1.28723	28.7235	Protein S100-A4
EIF4A1	1	1.25995	25.9946	Eukaryotic initiation factor 4A-I
DCTN2	0.198518	1.25724	25.724	Dynactin subunit 2
TAGLN	0.397214	1.22482	22.4817	Transgelin
MDH2	0.562274	1.22201	22.2008	Malate dehydrogenase, mitochondrial;Malate dehydrogenase
RAD23B	0.125549	1.2217	22.1697	UV excision repair protein RAD23 homolog B
MYO1C	0.358244	1.21422	21.4223	Unconventional myosin-Ic
KCTD12	0.222009	1.20356	20.3561	BTB/POZ domain-containing protein KCTD12
DPYSL2	0.0599257	1.20301	20.3011	Dihydropyrimidinase-related protein 2
CAPZA2	0.221486	1.18362	18.3615	F-actin-capping protein subunit alpha-2
EEF1A1P5;EEF1A1;EEF1A2	0.249203	1.15948	15.9481	Putative elongation factor 1-alpha-like 3;Elongation factor 1-alpha 1;Elongation factor 1-alpha;Elongation factor 1-alpha 2
ARHGDIA	1	1.15623	15.6234	Rho GDP-dissociation inhibitor 1
CKB	0.461863	1.1513	15.1304	Creatine kinase B-type
GLUL	0.57309	1.13943	13.9429	Glutamine synthetase
RAP1B;RAP1A	0.339689	1.13466	13.4659	Ras-related protein Rap-1b;Ras-related protein Rap-1A;Ras-related protein Rap-1b-like protein
CD36	0.775631	1.11808	11.8083	Platelet glycoprotein 4
RAB2A	0.509921	1.11744	11.7442	Ras-related protein Rab-2A
ANXA2;ANXA2P2	0.486047	1.10448	10.4478	Annexin A2;Annexin;Putative annexin A2-like protein
FN1	0.519528	1.10334	10.3335	Fibronectin;Anastellin;Ugl-Y1;Ugl-Y2;Ugl-Y3
GSTO1	0.0843064	1.09181	9.18061	Glutathione S-transferase omega-1
TGFBI	0.79437	1.07585	7.58509	Transforming growth factor-beta-induced protein ig-h3
PRDX3	0.711537	1.07185	7.18456	Thioredoxin-dependent peroxide reductase, mitochondrial
WDR1	1	1.06982	6.98209	WD repeat-containing protein 1
SPARC	0.785191	1.06435	6.43472	SPARC
CD163	0.810633	1.05493	5.49292	Scavenger receptor cysteine-rich type 1 protein M130;Soluble CD163
COL12A1	0.964218	1.02505	2.50541	Collagen alpha-1(XII) chain
ANXA5	0.861914	1.02049	2.04933	Annexin A5;Annexin
PCBP1	0.781866	1.01917	1.91702	Poly(rC)-binding protein 1
MYL6	0.78996	1.01854	1.85436	Myosin light polypeptide 6
COL18A1	0.986878	1.0024	0.240348	Collagen alpha-1(XVIII) chain;Endostatin
WARS	0.940318	0.983075	-1.6925	Tryptophan--tRNA ligase, cytoplasmic;T1-TrpRS;T2-TrpRS
COL15A1	0.921329	0.976534	-2.34662	Collagen alpha-1(XV) chain;Restin;Restin-2;Restin-3;Restin-4
HNRNPK	0.764734	0.968429	-3.15712	Heterogeneous nuclear ribonucleoprotein K
ARHGAP1	1	0.94379	-5.62096	Rho GTPase-activating protein 1
CBR1	0.693176	0.929642	-7.03583	Carbonyl reductase [NADPH] 1
CFL1	0.478053	0.923557	-7.64427	Cofilin-1
ACTG1	0.0632724	0.919168	-8.08323	Actin, cytoplasmic 2;Actin, cytoplasmic 2, N-terminally processed
ANXA1	0.573685	0.913822	-8.61784	Annexin A1;Annexin
SCRN2	1	0.911225	-8.87754	Secernin-2
ARF1;ARF3;ARF5	0.252061	0.893672	-10.6328	ADP-ribosylation factor 1;ADP-ribosylation factor 3;ADP-ribosylation factor 5
PLIN1	0.224831	0.823263	-17.6737	Perilipin-1
AK1	0.0742169	0.799728	-20.0272	Adenylate kinase isoenzyme 1
APOH	0.191294	0.678945	-32.1055	Beta-2-glycoprotein 1
GAPDH	0.136252	0.670685	-32.9315	Glyceraldehyde-3-phosphate dehydrogenase
COL14A1	0.276528	0.581073	-41.8927	Collagen alpha-1(XIV) chain
TPSAB1;TPSB2	0.113941	0.525543	-47.4457	Tryptase alpha/beta-1;Tryptase beta-2
