# Supplementary material for: Characterization of Microfragmented Adipose Tissue Architecture, Mesenchymal Stromal Cell Content and Release of Paracrine Mediators
Source: J Clin Med. 2022 Apr 15;11(8):2231. doi: 10.3390/jcm11082231 (PMC9026471; doi:10.3390/jcm11082231)
Supplement: Supplementary file 1 [file jcm-11-02231-s001.zip › Supplementary Table 4_JCM.xlsx]

## Sheet: Foglio1
Supplementary Table S4 - Statistically altered pathways in µFAT vs LA supernatants
INGENUITY CANONICAL PATHWAYS	-LOG(P-VALUE)	RATIO	Z-SCORE	PROTEIN NAMES
Gluconeogenesis I	8,54E00	4,67E-01	2,646	ALDOA,ALDOC,GPI,MDH1,ME1,PGAM1,PGK1
Glycolysis I	6,89E00	0.4	2,449	ALDOA,ALDOC,GPI,PGAM1,PGK1,TPI1
Ethanol Degradation II	5,92E00	4,17E-01	2,236	ACSL1,ADH5,AKR1A1,ALDH1A1,ALDH9A1
Acute Phase Response Signaling	5,42E00	0.1	-2,646	AGT,C3,CFB,CP,F2,FGB,HP,SERPINA3,SERPINF1,SERPING1,TF
Actin Cytoskeleton Signaling	5,02E00	9,09E-02	1,265	ACTA1,ACTN4,F2,FLNA,IQGAP1,MSN,MYH9,PFN1,TLN1,TLN2,VCL
FXR/RXR Activation	4,9E00	1,29E-01	#NUM!	AGT,APOD,APOE,C3,CLU,SERPINF1,TF,VTN
Complement System	4,79E00	2,63E-01	0,447	C3,CFB,CFD,CFH,SERPING1
LXR/RXR Activation	4,69E00	1,21E-01	-2,828	AGT,APOD,APOE,C3,CLU,SERPINF1,TF,VTN
Ethanol Degradation IV	4,54E00	3,64E-01	2,000	ACSL1,ALDH1A1,ALDH9A1,CAT
Sucrose Degradation V (Mammalian)	4,27E00	0.6	#NUM!	ALDOA,ALDOC,TPI1
Remodeling of Epithelial Adherens Junctions	4,11E00	1,46E-01	#NUM!	ACTA1,ACTN4,IQGAP1,TUBB,TUBB4B,VCL
Sertoli Cell-Sertoli Cell Junction Signaling	4,03E00	8,65E-02	#NUM!	ACTA1,ACTN4,PRKAR2B,SORBS1,SPTAN1,SPTBN1,TUBB,TUBB4B,VCL
Superoxide Radicals Degradation	3,97E00	0.5	#NUM!	CAT,SOD1,SOD3
Noradrenaline and Adrenaline Degradation	3,94E00	2,67E-01	2,000	ADH5,AKR1A1,ALDH1A1,ALDH9A1
Epithelial Adherens Junction Signaling	3,79E00	9,09E-02	#NUM!	ACTA1,ACTN4,IQGAP1,MYH9,SORBS1,TUBB,TUBB4B,VCL
14-3-3-mediated Signaling	3,63E00	0.1	2,236	TUBB,TUBB4B,VIM,YWHAB,YWHAE,YWHAG,YWHAZ
NRF2-mediated Oxidative Stress Response	3,55E00	7,5E-02	2,449	ACTA1,AKR1A1,CAT,EPHX1,PRDX1,SOD1,SOD3,TXN,VCP
Extrinsic Prothrombin Activation Pathway	3,53E00	3,75E-01	#NUM!	F13A1,F2,FGB
Oxidative Ethanol Degradation III	3,53E00	3,75E-01	#NUM!	ACSL1,ALDH1A1,ALDH9A1
Xenobiotic Metabolism PXR Signaling Pathway	3,4E00	0.08	1,414	ALDH1A1,ALDH1L1,ALDH9A1,CAT,CES1,HSP90AA1,HSP90AB1,PRKAR2B
LPS/IL-1 Mediated Inhibition of RXR Function	3,25E00	6,82E-02	#NUM!	ACSL1,ALDH1A1,ALDH1L1,ALDH9A1,APOE,CAT,FABP4,FABP5,SOD3
p70S6K Signaling	3,24E00	8,64E-02	#NUM!	AGT,EEF2,F2,YWHAB,YWHAE,YWHAG,YWHAZ
Serotonin Degradation	3,18E00	1,74E-01	2,000	ADH5,AKR1A1,ALDH1A1,ALDH9A1
Pyruvate Fermentation to Lactate	3,03E00	6,67E-01	#NUM!	LDHA,LDHB
Aldosterone Signaling in Epithelial Cells	3,02E00	7,95E-02	#NUM!	CRYAB,HSP90AA1,HSP90AB1,HSPA5,HSPA8,HSPB1,HSPB6
ILK Signaling	3,02E00	7,02E-02	0,000	ACTA1,ACTN4,FERMT2,FLNA,LIMS1,MYH9,VCL,VIM
GP6 Signaling Pathway	3	9,23E-02	1,633	FGB,LAMA4,LAMB1,LAMB2,LAMC1,TLN1
Clathrin-mediated Endocytosis Signaling	2,95E00	6,84E-02	#NUM!	ACTA1,APOD,APOE,CLTC,CLU,F2,HSPA8,TF
Coagulation System	2,85E00	2,31E-01	#NUM!	F13A1,F2,FGB
HIF1α Signaling	2,85E00	6,61E-02	0,707	GPI,HSP90AA1,HSPA5,HSPA8,LDHA,LDHB,TF,VIM
Neuroprotective Role of THOP1 in Alzheimer's Disease	2,85E00	1,06E-01	#NUM!	AGT,CFD,PRKAR2B,SERPINA3,YWHAE
Xenobiotic Metabolism AHR Signaling Pathway	2,77E00	1,02E-01	0,447	ALDH1A1,ALDH1L1,ALDH9A1,HSP90AA1,HSP90AB1
Germ Cell-Sertoli Cell Junction Signaling	2,72E00	7,07E-02	#NUM!	ACTA1,ACTN4,IQGAP1,SORBS1,TUBB,TUBB4B,VCL
Intrinsic Prothrombin Activation Pathway	2,67E00	0.2	#NUM!	F13A1,F2,FGB
Cell Cycle: G2/M DNA Damage Checkpoint Regulation	2,63E00	1,25E-01	#NUM!	YWHAB,YWHAE,YWHAG,YWHAZ
Tryptophan Degradation X (Mammalian, via Tryptamine)	2,58E00	1,88E-01	#NUM!	AKR1A1,ALDH1A1,ALDH9A1
Regulation of Cellular Mechanics by Calpain Protease	2,53E00	1,18E-01	#NUM!	ACTN4,TLN1,TLN2,VCL
Pentose Phosphate Pathway (Non-oxidative Branch)	2,52E00	0.4	#NUM!	TALDO1,TKT
Glycogen Degradation II	2,52E00	0.4	#NUM!	PGM1,PYGL
PI3K/AKT Signaling	2,44E00	6,31E-02	2,449	HSP90AA1,HSP90AB1,LIMS1,YWHAB,YWHAE,YWHAG,YWHAZ
ERK/MAPK Signaling	2,4E00	6,19E-02	2,000	HSPB1,PRKAR2B,TLN1,TLN2,YWHAB,YWHAG,YWHAZ
Protein Ubiquitination Pathway	2,35E00	5,06E-02	#NUM!	CRYAB,HSP90AA1,HSP90AB1,HSPA5,HSPA8,HSPB1,HSPB6,PSMA6,UBA1
FAK Signaling	2,35E00	8,2E-02	#NUM!	ACTA1,TLN1,TLN2,TNS1,VCL
Glycogen Degradation III	2,34E00	3,33E-01	#NUM!	PGM1,PYGL
Paxillin Signaling	2,29E00	7,94E-02	1,342	ACTA1,ACTN4,TLN1,TLN2,VCL
Unfolded protein response	2,27E00	0.1	#NUM!	HSPA5,HSPA8,P4HB,VCP
Aryl Hydrocarbon Receptor Signaling	2,25E00	6,59E-02	#NUM!	ALDH1A1,ALDH1L1,ALDH9A1,HSP90AA1,HSP90AB1,HSPB1
Xenobiotic Metabolism Signaling	2,16E00	5,1E-02	#NUM!	ALDH1A1,ALDH1L1,ALDH9A1,CAT,CES1,HSP90AA1,HSP90AB1,SOD3
Inhibition of ARE-Mediated mRNA Degradation Pathway	2,15E00	7,35E-02	2,236	PRKAR2B,YWHAB,YWHAE,YWHAG,YWHAZ
Xenobiotic Metabolism CAR Signaling Pathway	2,14E00	6,25E-02	2,449	ALDH1A1,ALDH1L1,ALDH9A1,HSP90AA1,HSP90AB1,SOD3
ERK5 Signaling	2,09E00	8,89E-02	2,000	YWHAB,YWHAE,YWHAG,YWHAZ
Pentose Phosphate Pathway	2,08E00	2,5E-01	#NUM!	TALDO1,TKT
Integrin Signaling	2,07E00	5,38E-02	1,890	ACTA1,ACTN4,LIMS1,PFN1,TLN1,TLN2,VCL
Colanic Acid Building Blocks Biosynthesis	1,98E00	2,22E-01	#NUM!	GPI,UGP2
Histamine Degradation	1,98E00	2,22E-01	#NUM!	ALDH1A1,ALDH9A1
Apelin Adipocyte Signaling Pathway	1,95E00	8,16E-02	0,000	CAT,LIPE,PRKAR2B,SOD1
IGF-1 Signaling	1,95E00	6,58E-02	#NUM!	PRKAR2B,YWHAB,YWHAE,YWHAG,YWHAZ
Hypoxia Signaling in the Cardiovascular System	1,92E00	0.08	#NUM!	HSP90AA1,HSP90AB1,LDHA,P4HB
Methylglyoxal Degradation III	1,89E00	0.2	#NUM!	AKR1A1,AKR1C1/AKR1C2
Fatty Acid α-oxidation	1,89E00	0.2	#NUM!	ALDH1A1,ALDH9A1
Protein Kinase A Signaling	1,83E00	4,19E-02	2,646	AKAP12,FLNA,LIPE,PRKAR2B,PYGL,YWHAB,YWHAE,YWHAG,YWHAZ
γ-linolenate Biosynthesis II (Animals)	1,8E00	1,82E-01	#NUM!	ACSL1,CYB5A
Putrescine Degradation III	1,8E00	1,82E-01	#NUM!	ALDH1A1,ALDH9A1
BAG2 Signaling Pathway	1,8E00	0.1	#NUM!	HSP90AA1,HSPA5,HSPA8
VEGF Signaling	1,76E00	7,14E-02	#NUM!	ACTA1,ACTN4,VCL,YWHAE
Formaldehyde Oxidation II (Glutathione-dependent)	1,75E00	1	#NUM!	ADH5
Acetate Conversion to Acetyl-CoA	1,75E00	1	#NUM!	ACSL1
PFKFB4 Signaling Pathway	1,72E00	9,38E-02	#NUM!	GPI,PRKAR2B,TKT
HIPPO signaling	1,71E00	6,9E-02	-2,000	YWHAB,YWHAE,YWHAG,YWHAZ
Dopamine Degradation	1,66E00	1,54E-01	#NUM!	ALDH1A1,ALDH9A1
Death Receptor Signaling	1,61E00	6,45E-02	0,000	ACTA1,HSPB1,LMNA,SPTAN1
eNOS Signaling	1,55E00	5,21E-02	#NUM!	HSP90AA1,HSP90AB1,HSPA5,HSPA8,PRKAR2B
Crosstalk between Dendritic Cells and Natural Killer Cells	1,53E00	7,89E-02	#NUM!	ACTA1,TLN1,TLN2
L-carnitine Biosynthesis	1,45E00	0.5	#NUM!	ALDH9A1
Eumelanin Biosynthesis	1,45E00	0.5	#NUM!	DDT
Biotin-carboxyl Carrier Protein Assembly	1,45E00	0.5	#NUM!	ACACB
Glycerol-3-phosphate Shuttle	1,45E00	0.5	#NUM!	GPD1
Lactose Degradation III	1,45E00	0.5	#NUM!	PSAP
Phenylalanine Degradation I (Aerobic)	1,45E00	0.5	#NUM!	QDPR
S-adenosyl-L-methionine Biosynthesis	1,45E00	0.5	#NUM!	MAT2A
TCA Cycle II (Eukaryotic)	1,35E00	1,05E-01	#NUM!	ACO1,MDH1
Role of PKR in Interferon Induction and Antiviral Response	1,33E00	5,26E-02	-2,000	HSP90AA1,HSP90AB1,HSPA5,HSPA8
White Adipose Tissue Browning Pathway	1,33E00	5,26E-02	2,000	LDHA,LDHB,LIPE,PRKAR2B
Tight Junction Signaling	1,32E00	4,5E-02	#NUM!	ACTA1,MYH9,PRKAR2B,SPTAN1,VCL
Retinol Biosynthesis	1,31E00	0.1	#NUM!	CES1,LIPE
Glucose and Glucose-1-phosphate Degradation	1,28E00	3,33E-01	#NUM!	PGM1
Diphthamide Biosynthesis	1,28E00	3,33E-01	#NUM!	EEF2
Tetrapyrrole Biosynthesis II	1,28E00	3,33E-01	#NUM!	ALAD
Phenylethylamine Degradation I	1,28E00	3,33E-01	#NUM!	AOC3
Glycerol Degradation I	1,28E00	3,33E-01	#NUM!	GPD1
D-glucuronate Degradation I	1,28E00	3,33E-01	#NUM!	AKR1A1
Rapoport-Luebering Glycolytic Shunt	1,28E00	3,33E-01	#NUM!	PGAM1
GDP-glucose Biosynthesis	1,28E00	3,33E-01	#NUM!	PGM1
Tyrosine Degradation I	1,28E00	3,33E-01	#NUM!	FAH
Phagosome Maturation	1,25E00	4,94E-02	#NUM!	PRDX1,PRDX2,TUBB,TUBB4B
Agrin Interactions at Neuromuscular Junction	1,25E00	6,12E-02	#NUM!	ACTA1,LAMB1,LAMC1
Caveolar-mediated Endocytosis Signaling	1,21E00	5,88E-02	#NUM!	ACTA1,CAVIN1,FLNA
Maturity Onset Diabetes of Young (MODY) Signaling	1,2E00	8,7E-02	#NUM!	APOD,APOE
Iron homeostasis signaling pathway	1,19E00	4,71E-02	#NUM!	ACO1,CP,HP,TF
Triacylglycerol Degradation	1,17E00	8,33E-02	#NUM!	CES1,LIPE
TR/RXR Activation	1,17E00	5,66E-02	#NUM!	AKR1C1/AKR1C2,HP,ME1
Superpathway of Serine and Glycine Biosynthesis I	1,16E00	2,5E-01	#NUM!	PHGDH
Serine Biosynthesis	1,16E00	2,5E-01	#NUM!	PHGDH
Thioredoxin Pathway	1,16E00	2,5E-01	#NUM!	TXN
Bile Acid Biosynthesis, Neutral Pathway	1,16E00	2,5E-01	#NUM!	AKR1C1/AKR1C2
Glycogen Biosynthesis II (from UDP-D-Glucose)	1,16E00	2,5E-01	#NUM!	UGP2
Neuregulin Signaling	1,09E00	5,26E-02	#NUM!	DCN,HSP90AA1,HSP90AB1
Agranulocyte Adhesion and Diapedesis	1,07E00	4,3E-02	#NUM!	ACTA1,AOC3,MSN,MYH9
UDP-N-acetyl-D-galactosamine Biosynthesis II	1,06E00	0.2	#NUM!	GPI
Aspartate Degradation II	1,06E00	0.2	#NUM!	MDH1
GDP-mannose Biosynthesis	1,06E00	0.2	#NUM!	GPI
Nitric Oxide Signaling in the Cardiovascular System	1,06E00	5,08E-02	#NUM!	HSP90AA1,HSP90AB1,PRKAR2B
CDK5 Signaling	1,04E00	0.05	#NUM!	LAMB1,LAMC1,PRKAR2B
Cellular Effects of Sildenafil (Viagra)	1,02E00	4,92E-02	#NUM!	ACTA1,MYH9,PRKAR2B
Heme Biosynthesis II	9,91E-01	1,67E-01	#NUM!	ALAD
Virus Entry via Endocytic Pathways	9,75E-01	4,69E-02	#NUM!	ACTA1,CLTC,FLNA
Fcγ Receptor-mediated Phagocytosis in Macrophages and Monocytes	9,59E-01	4,62E-02	#NUM!	ACTA1,TLN1,TLN2
Gap Junction Signaling	9,28E-01	3,81E-02	#NUM!	ACTA1,PRKAR2B,TUBB,TUBB4B
Oleate Biosynthesis II (Animals)	9,28E-01	1,43E-01	#NUM!	CYB5A
Sirtuin Signaling Pathway	9,21E-01	3,19E-02	0,447	LDHA,LDHB,PGAM1,PGK1,SOD1,SOD3
Atherosclerosis Signaling	9,17E-01	4,41E-02	#NUM!	APOD,APOE,CLU
Mitotic Roles of Polo-Like Kinase	9,1E-01	5,88E-02	#NUM!	HSP90AA1,HSP90AB1
Role of Tissue Factor in Cancer	8,89E-01	4,29E-02	#NUM!	F2,FGB,P4HB
Synaptogenesis Signaling Pathway	8,86E-01	3,33E-02	1,342	APOE,HSPA8,PRKAR2B,SNCG,TLN1
RhoA Signaling	8,76E-01	4,23E-02	#NUM!	ACTA1,MSN,PFN1
Fatty Acid Activation	8,73E-01	1,25E-01	#NUM!	ACSL1
IL-12 Signaling and Production in Macrophages	8,51E-01	4,11E-02	#NUM!	APOD,APOE,CLU
Mitochondrial Dysfunction	8,45E-01	3,54E-02	#NUM!	ACO1,CAT,CYB5A,PARK7
Production of Nitric Oxide and Reactive Oxygen Species in Macrophages	8,36E-01	3,51E-02	-2,000	APOD,APOE,CAT,CLU
Leukocyte Extravasation Signaling	8,24E-01	3,48E-02	#NUM!	ACTA1,ACTN4,MSN,VCL
Methionine Degradation I (to Homocysteine)	7,83E-01	0.1	#NUM!	MAT2A
Cysteine Biosynthesis III (mammalia)	7,83E-01	0.1	#NUM!	MAT2A
Parkinson's Signaling	7,83E-01	0.1	#NUM!	PARK7
FAT10 Signaling Pathway	7,83E-01	0.1	#NUM!	UBA1
Th17 Activation Pathway	7,8E-01	4,88E-02	#NUM!	HSP90AA1,HSP90AB1
PPARα/RXRα Activation	7,7E-01	3,31E-02	-1,000	GPD1,HSP90AA1,HSP90AB1,PRKAR2B
Dopamine Receptor Signaling	7,64E-01	4,76E-02	#NUM!	PRKAR2B,QDPR
Mitochondrial L-carnitine Shuttle Pathway	7,45E-01	9,09E-02	#NUM!	ACSL1
PXR/RXR Activation	7,33E-01	4,55E-02	#NUM!	ALDH1A1,PRKAR2B
Vitamin-C Transport	7,12E-01	8,33E-02	#NUM!	TXN
Amyotrophic Lateral Sclerosis Signaling	6,9E-01	4,26E-02	#NUM!	CAT,SOD1
Glutaryl-CoA Degradation	6,8E-01	7,69E-02	#NUM!	PARK7
Retinoate Biosynthesis I	6,52E-01	7,14E-02	#NUM!	ALDH1A1
Signaling by Rho Family GTPases	6,4E-01	2,92E-02	1,000	ACTA1,IQGAP1,MSN,VIM
Lipid Antigen Presentation by CD1	6,25E-01	6,67E-02	#NUM!	PSAP
AMPK Signaling	6,13E-01	2,84E-02	-1,000	ACACB,EEF2,LIPE,PRKAR2B
Tryptophan Degradation III (Eukaryotic)	6,02E-01	6,25E-02	#NUM!	PARK7
Endoplasmic Reticulum Stress Pathway	6,02E-01	6,25E-02	#NUM!	HSPA5
Sonic Hedgehog Signaling	6,02E-01	6,25E-02	#NUM!	PRKAR2B
Apelin Liver Signaling Pathway	6,02E-01	6,25E-02	#NUM!	AGT
Regulation of Actin-based Motility by Rho	5,9E-01	3,64E-02	#NUM!	ACTA1,PFN1
Serotonin Receptor Signaling	5,58E-01	5,56E-02	#NUM!	QDPR
Glucocorticoid Receptor Signaling	5,5E-01	2,51E-02	#NUM!	AGT,HSP90AA1,HSP90AB1,HSPA5,HSPA8
Adrenomedullin signaling pathway	5,47E-01	2,88E-02	#NUM!	C3,CFH,PRKAR2B
Prostate Cancer Signaling	5,38E-01	3,33E-02	#NUM!	HSP90AA1,HSP90AB1
Superpathway of Methionine Degradation	5,19E-01	0.05	#NUM!	MAT2A
Inhibition of Matrix Metalloproteases	5,19E-01	0.05	#NUM!	HSPG2
Phototransduction Pathway	5,19E-01	0.05	#NUM!	PRKAR2B
Calcium Signaling	5,19E-01	2,78E-02	#NUM!	ACTA1,MYH9,PRKAR2B
α-Adrenergic Signaling	5,17E-01	3,23E-02	#NUM!	PRKAR2B,PYGL
Apoptosis Signaling	4,72E-01	2,99E-02	#NUM!	LMNA,SPTAN1
Telomerase Signaling	4,65E-01	2,94E-02	#NUM!	HSP90AA1,HSP90AB1
Docosahexaenoic Acid (DHA) Signaling	4,55E-01	4,17E-02	#NUM!	SERPINF1
Inhibition of Angiogenesis by TSP1	4,55E-01	4,17E-02	#NUM!	HSPG2
Fatty Acid β-oxidation I	4,55E-01	4,17E-02	#NUM!	ACSL1
PCP pathway	4,55E-01	4,17E-02	#NUM!	PFN1
Axonal Guidance Signaling	4,44E-01	2,26E-02	#NUM!	PFN1,PRKAR2B,RTN4,TUBB,TUBB4B
Renin-Angiotensin Signaling	4,33E-01	2,78E-02	#NUM!	AGT,PRKAR2B
PPAR Signaling	4,26E-01	2,74E-02	#NUM!	HSP90AA1,HSP90AB1
Mechanisms of Viral Exit from Host Cells	4,15E-01	3,7E-02	#NUM!	ACTA1
Heparan Sulfate Biosynthesis (Late Stages)	4,15E-01	3,7E-02	#NUM!	LIPE
Cardiac β-adrenergic Signaling	4,11E-01	2,67E-02	#NUM!	AKAP12,PRKAR2B
EIF2 Signaling	4,08E-01	2,38E-02	#NUM!	ACTA1,HSPA5,RPLP2
Heparan Sulfate Biosynthesis	4,02E-01	3,57E-02	#NUM!	LIPE
MSP-RON Signaling Pathway	3,9E-01	3,45E-02	#NUM!	ACTA1
Apelin Pancreas Signaling Pathway	3,9E-01	3,45E-02	#NUM!	PRKAR2B
Spliceosomal Cycle	3,79E-01	3,33E-02	#NUM!	HSPA8
Netrin Signaling	3,69E-01	3,23E-02	#NUM!	PRKAR2B
Androgen Signaling	3,65E-01	2,44E-02	#NUM!	HSP90AA1,PRKAR2B
Stearate Biosynthesis I (Animals)	3,58E-01	3,12E-02	#NUM!	ACSL1
GABA Receptor Signaling	3,58E-01	3,12E-02	#NUM!	ALDH9A1
GPCR-Mediated Integration of Enteroendocrine Signaling Exemplified by an L Cell	3,48E-01	3,03E-02	#NUM!	PRKAR2B
Amyloid Processing	3,39E-01	2,94E-02	#NUM!	PRKAR2B
Insulin Receptor Signaling	3,35E-01	2,3E-02	#NUM!	LIPE,PRKAR2B
Estrogen Receptor Signaling	3,25E-01	2,02E-02	#NUM!	AGT,HSP90AA1,HSP90AB1,PRKAR2B
Huntington's Disease Signaling	3,1E-01	2,04E-02	#NUM!	CLTC,HSPA5,HSPA8
Airway Pathology in Chronic Obstructive Pulmonary Disease	2,97E-01	2,56E-02	#NUM!	APOD
Natural Killer Cell Signaling	2,89E-01	2,08E-02	#NUM!	HSPA5,HSPA8
Myc Mediated Apoptosis Signaling	2,89E-01	2,5E-02	#NUM!	PRKAR2B
Endocannabinoid Cancer Inhibition Pathway	2,89E-01	2,08E-02	#NUM!	PRKAR2B,VIM
Leptin Signaling in Obesity	2,61E-01	2,27E-02	#NUM!	PRKAR2B
RhoGDI Signaling	2,58E-01	1,94E-02	#NUM!	ACTA1,MSN
Melatonin Signaling	2,55E-01	2,22E-02	#NUM!	PRKAR2B
Neuropathic Pain Signaling In Dorsal Horn Neurons	2,55E-01	2,22E-02	#NUM!	PRKAR2B
Glioma Invasiveness Signaling	2,49E-01	2,17E-02	#NUM!	VTN
Macropinocytosis Signaling	2,31E-01	2,04E-02	#NUM!	ACTN4
Apelin Cardiomyocyte Signaling Pathway	2,25E-01	0.02	#NUM!	CAT
Hepatic Fibrosis / Hepatic Stellate Cell Activation	2,23E-01	1,79E-02	#NUM!	AGT,MYH9
Antioxidant Action of Vitamin C	2,2E-01	1,96E-02	#NUM!	TXN
PEDF Signaling	2,2E-01	1,96E-02	#NUM!	SERPINF1
GPCR-Mediated Nutrient Sensing in Enteroendocrine Cells	2,15E-01	1,92E-02	#NUM!	PRKAR2B
BEX2 Signaling Pathway	2,15E-01	1,92E-02	#NUM!	LGALS1
CTLA4 Signaling in Cytotoxic T Lymphocytes	2,1E-01	1,89E-02	#NUM!	CLTC
Melanocyte Development and Pigmentation Signaling	2,06E-01	1,85E-02	#NUM!	PRKAR2B
BMP signaling pathway	2,06E-01	1,85E-02	#NUM!	PRKAR2B
Phagosome Formation	1,97E-01	1,79E-02	#NUM!	VTN
Endocannabinoid Neuronal Synapse Pathway	1,97E-01	1,79E-02	#NUM!	PRKAR2B
Synaptic Long Term Potentiation	0	1,54E-02	#NUM!	PRKAR2B
Hepatic Cholestasis	0	1,01E-02	#NUM!	PRKAR2B
RAR Activation	0	1,55E-02	#NUM!	ALDH1A1,PRKAR2B
IL-8 Signaling	0	1,61E-02	#NUM!	CSTB,IQGAP1
Role of Pattern Recognition Receptors in Recognition of Bacteria and Viruses	0	1,41E-02	#NUM!	C3
Reelin Signaling in Neurons	0	1,33E-02	#NUM!	APOE
Relaxin Signaling	0	1,14E-02	#NUM!	PRKAR2B
Thrombin Signaling	0	8,7E-03	#NUM!	F2
Cardiac Hypertrophy Signaling	0	1,5E-02	#NUM!	HSPB1,PRKAR2B
Molecular Mechanisms of Cancer	0	4,65E-03	#NUM!	PRKAR2B
Corticotropin Releasing Hormone Signaling	0	1,35E-02	#NUM!	PRKAR2B
GNRH Signaling	0	1,09E-02	#NUM!	PRKAR2B
CREB Signaling in Neurons	0	9,62E-03	#NUM!	PRKAR2B
Glioma Signaling	0	1,37E-02	#NUM!	IDH1
Acute Myeloid Leukemia Signaling	0	1,67E-02	#NUM!	IDH1
Type II Diabetes Mellitus Signaling	0	1,16E-02	#NUM!	ACSL1
Gα12/13 Signaling	0	1,39E-02	#NUM!	F2
Colorectal Cancer Metastasis Signaling	0	6,85E-03	#NUM!	PRKAR2B
G Beta Gamma Signaling	0	1,54E-02	#NUM!	PRKAR2B
Cdc42 Signaling	0	1,54E-02	#NUM!	IQGAP1
Rac Signaling	0	1,37E-02	#NUM!	IQGAP1
Phospholipase C Signaling	0	1,42E-02	#NUM!	AHNAK,PEBP1
Ovarian Cancer Signaling	0	1,22E-02	#NUM!	PRKAR2B
Role of NFAT in Cardiac Hypertrophy	0	8,47E-03	#NUM!	PRKAR2B
IL-1 Signaling	0	1,67E-02	#NUM!	PRKAR2B
Breast Cancer Regulation by Stathmin1	0	1,19E-02	#NUM!	PRKAR2B,TUBB,TUBB4B
PI3K Signaling in B Lymphocytes	0	1,05E-02	#NUM!	C3
P2Y Purigenic Receptor Signaling Pathway	0	1,35E-02	#NUM!	PRKAR2B
Dopamine-DARPP32 Feedback in cAMP Signaling	0	1,23E-02	#NUM!	PRKAR2B
Gαi Signaling	0	1,64E-02	#NUM!	PRKAR2B
Gαs Signaling	0	1,67E-02	#NUM!	PRKAR2B
Granulocyte Adhesion and Diapedesis	0	1,15E-02	#NUM!	MSN
Sperm Motility	0	8,85E-03	#NUM!	PRKAR2B
Tec Kinase Signaling	0	1,02E-02	#NUM!	ACTA1
Oxidative Phosphorylation	0	1,47E-02	#NUM!	CYB5A
Adipogenesis pathway	0	1,02E-02	#NUM!	FABP4
cAMP-mediated signaling	0	1,77E-02	#NUM!	AKAP12,PRKAR2B
p38 MAPK Signaling	0	1,64E-02	#NUM!	HSPB1
G-Protein Coupled Receptor Signaling	0	6,99E-03	#NUM!	PRKAR2B
IL-6 Signaling	0	1,2E-02	#NUM!	HSPB1
Gustation Pathway	0	1,69E-02	#NUM!	PRKAR2B
Osteoarthritis Pathway	0	8,13E-03	#NUM!	DCN
Opioid Signaling Pathway	0	1,52E-02	#NUM!	CLTC,PRKAR2B
Endocannabinoid Developing Neuron Pathway	0	1,37E-02	#NUM!	PRKAR2B
Cardiac Hypertrophy Signaling (Enhanced)	0	1,15E-02	#NUM!	AGT,HSPB1,PRKAR2B
Systemic Lupus Erythematosus In T Cell Signaling Pathway	0	7,46E-03	#NUM!	MSN
Senescence Pathway	0	5,99E-03	#NUM!	CAT
HOTAIR Regulatory Pathway	0	1,12E-02	#NUM!	VIM
Hepatic Fibrosis Signaling Pathway	0	1,33E-02	#NUM!	AGT,PRKAR2B,TF
Necroptosis Signaling Pathway	0	1,05E-02	#NUM!	PYGL
Insulin Secretion Signaling Pathway	0	7,52E-03	#NUM!	PRKAR2B
Semaphorin Neuronal Repulsive Signaling Pathway	0	1,41E-02	#NUM!	PRKAR2B
Regulation Of The Epithelial Mesenchymal Transition By Growth Factors Pathway	0	8,85E-03	#NUM!	VIM
Coronavirus Pathogenesis Pathway	0	1,11E-02	#NUM!	AGT
Ephrin Receptor Signaling	0	9,9E-03	#NUM!	SORBS1
Complement System	6,36E-01	1,05E-01	#NUM!	C1QBP,C1QC
CNTF Signaling	6,29E-01	8,57E-02	#NUM!	RALA,RALB,RAP2B
AMPK Signaling	6,29E-01	6,38E-02	-1,414	ACACB,AK2,EEF2,FASN,GNAS,LIPE,PPP2R1A,PRKAR2A,PRKAR2B
LPS-stimulated MAPK Signaling	6,23E-01	7,69E-02	-2,000	RAC1,RALA,RALB,RAP2B
IL-3 Signaling	6,23E-01	7,69E-02	-2,000	RAC1,RALA,RALB,RAP2B
Granulocyte Adhesion and Diapedesis	6,23E-01	6,9E-02	#NUM!	GNAI2,GNAI3,ITGA6,ITGB1,MSN,PECAM1
IL-4 Signaling	6,23E-01	7,69E-02	#NUM!	HLA-A,RALA,RALB,RAP2B
HGF Signaling	6,13E-01	7,14E-02	-2,236	ITGB1,RAC1,RALA,RALB,RAP2B
Ephrin A Signaling	6,04E-01	0.1	#NUM!	RAC1,RHOA
Retinol Biosynthesis	6,04E-01	0.1	#NUM!	CES1,LIPE
Phototransduction Pathway	6,04E-01	0.1	#NUM!	PRKAR2A,PRKAR2B
Dendritic Cell Maturation	5,95E-01	6,74E-02	-1,633	B2M,COL18A1,COL1A2,COL3A1,HLA-A,PDIA3
Heme Biosynthesis II	5,93E-01	1,67E-01	#NUM!	ALAD
FcγRIIB Signaling in B Lymphocytes	5,83E-01	8,11E-02	#NUM!	RALA,RALB,RAP2B
ErbB2-ErbB3 Signaling	5,83E-01	8,11E-02	#NUM!	RALA,RALB,RAP2B
Cancer Drug Resistance By Drug Efflux	5,83E-01	8,11E-02	#NUM!	RALA,RALB,RAP2B
Gα12/13 Signaling	5,82E-01	6,94E-02	-1,342	MYL9,RALA,RALB,RAP2B,RHOA
Sumoylation Pathway	5,82E-01	6,94E-02	#NUM!	ARHGDIA,PML,RAC1,RAN,RHOA
IL-12 Signaling and Production in Macrophages	5,65E-01	6,85E-02	#NUM!	APOA2,APOD,APOE,CLU,PCYOX1
Acute Phase Response Signaling	5,61E-01	6,36E-02	-1,342	APOA2,FN1,HNRNPK,RALA,RALB,RAP2B,VWF
Glioblastoma Multiforme Signaling	5,54E-01	6,52E-02	-0,816	PDIA3,RAC1,RALA,RALB,RAP2B,RHOA
Corticotropin Releasing Hormone Signaling	5,51E-01	6,76E-02	-0,447	GNAI2,GNAI3,GNAS,PRKAR2A,PRKAR2B
nNOS Signaling in Neurons	5,45E-01	9,09E-02	#NUM!	CAPN2,CAPNS1
Reelin Signaling in Neurons	5,38E-01	6,67E-02	-1,000	APOE,ITGA6,ITGB1,RAC1,RHOA
Oleate Biosynthesis II (Animals)	5,36E-01	1,43E-01	#NUM!	CYB5A
Mevalonate Pathway I	5,36E-01	1,43E-01	#NUM!	ACAA2
Leucine Degradation I	5,36E-01	1,43E-01	#NUM!	MCCC1
cAMP-mediated signaling	5,26E-01	6,19E-02	-2,236	AKAP12,GNAI2,GNAI3,GNAS,LAMTOR3,PRKAR2A,PRKAR2B
Role of PKR in Interferon Induction and Antiviral Response	5,23E-01	6,58E-02	-1,342	CYCS,HSP90AA1,HSP90AB1,HSP90B1,HSPA8
Thrombopoietin Signaling	5,23E-01	7,5E-02	#NUM!	RALA,RALB,RAP2B
Myc Mediated Apoptosis Signaling	5,23E-01	7,5E-02	#NUM!	CYCS,PRKAR2A,PRKAR2B
ErbB4 Signaling	5,23E-01	7,5E-02	#NUM!	RALA,RALB,RAP2B
Regulation of IL-2 Expression in Activated and Anergic T Lymphocytes	5,2E-01	6,9E-02	#NUM!	RAC1,RALA,RALB,RAP2B
tRNA Charging	5,19E-01	8,7E-02	#NUM!	IARS2,WARS1
PI3K Signaling in B Lymphocytes	5,17E-01	6,32E-02	-1,342	CD81,PDIA3,RAC1,RALA,RALB,RAP2B
Calcium-induced T Lymphocyte Apoptosis	5,03E-01	7,32E-02	#NUM!	ATP2A2,CAPN2,HLA-A
Th17 Activation Pathway	5,03E-01	7,32E-02	#NUM!	HSP90AA1,HSP90AB1,HSP90B1
Inhibition of Angiogenesis by TSP1	4,93E-01	8,33E-02	#NUM!	CD36,CD47
Fatty Acid β-oxidation I	4,93E-01	8,33E-02	#NUM!	ACAA2,HADH
Gαs Signaling	4,89E-01	6,67E-02	0,000	GNAS,GNG2,PRKAR2A,PRKAR2B
Extrinsic Prothrombin Activation Pathway	4,88E-01	1,25E-01	#NUM!	F13A1
Telomere Extension by Telomerase	4,88E-01	1,25E-01	#NUM!	HNRNPA2B1
Ketogenesis	4,88E-01	1,25E-01	#NUM!	ACAA2
Superpathway of Geranylgeranyldiphosphate Biosynthesis I (via Mevalonate)	4,88E-01	1,25E-01	#NUM!	ACAA2
Role of JAK1 and JAK3 in γc Cytokine Signaling	4,85E-01	7,14E-02	#NUM!	RALA,RALB,RAP2B
Leptin Signaling in Obesity	4,51E-01	6,82E-02	#NUM!	PDIA3,PRKAR2A,PRKAR2B
GM-CSF Signaling	4,51E-01	6,82E-02	#NUM!	RALA,RALB,RAP2B
Leukotriene Biosynthesis	4,47E-01	1,11E-01	#NUM!	MGST3
Neuropathic Pain Signaling In Dorsal Horn Neurons	4,35E-01	6,67E-02	#NUM!	PDIA3,PRKAR2A,PRKAR2B
FLT3 Signaling in Hematopoietic Progenitor Cells	4,35E-01	6,67E-02	#NUM!	RALA,RALB,RAP2B
IL-6 Signaling	4,35E-01	6,02E-02	-0,447	CSNK2B,HSPB1,RALA,RALB,RAP2B
Fc Epsilon RI Signaling	4,34E-01	6,25E-02	-2,000	RAC1,RALA,RALB,RAP2B
PKCθ Signaling in T Lymphocytes	4,25E-01	5,95E-02	-2,236	HLA-A,RAC1,RALA,RALB,RAP2B
FAT10 Signaling Pathway	4,11E-01	0.1	#NUM!	UBA1
T Cell Receptor Signaling	4,09E-01	6,06E-02	#NUM!	RAC1,RALA,RALB,RAP2B
OX40 Signaling Pathway	4,08E-01	7,14E-02	#NUM!	B2M,HLA-A
Non-Small Cell Lung Cancer Signaling	4,06E-01	6,38E-02	#NUM!	RALA,RALB,RAP2B
Role of MAPK Signaling in the Pathogenesis of Influenza	4,06E-01	6,38E-02	#NUM!	RALA,RALB,RAP2B
Neurotrophin/TRK Signaling	4,06E-01	6,38E-02	#NUM!	RALA,RALB,RAP2B
EIF2 Signaling	3,98E-01	5,56E-02	-1,633	ACTA2,RALA,RALB,RAP2B,RPL15,RPLP0,WARS1
MSP-RON Signaling Pathway	3,89E-01	6,9E-02	#NUM!	ACTA2,ACTG1
Apelin Pancreas Signaling Pathway	3,89E-01	6,9E-02	#NUM!	PRKAR2A,PRKAR2B
Isoleucine Degradation I	3,79E-01	9,09E-02	#NUM!	ACAA2
γ-linolenate Biosynthesis II (Animals)	3,79E-01	9,09E-02	#NUM!	CYB5A
IL-15 Signaling	3,78E-01	6,12E-02	#NUM!	RALA,RALB,RAP2B
Angiopoietin Signaling	3,78E-01	6,12E-02	#NUM!	RALA,RALB,RAP2B
Erythropoietin Signaling	3,65E-01	0.06	#NUM!	RALA,RALB,RAP2B
Regulation of eIF4 and p70S6K Signaling	3,63E-01	5,56E-02	-2,236	ITGB1,PPP2R1A,RALA,RALB,RAP2B
HMGB1 Signaling	3,53E-01	5,49E-02	-1,342	RAC1,RALA,RALB,RAP2B,RHOA
IL-17 Signaling	3,52E-01	5,88E-02	#NUM!	RALA,RALB,RAP2B
Vitamin-C Transport	3,51E-01	8,33E-02	#NUM!	STOM
Bladder Cancer Signaling	3,39E-01	5,77E-02	#NUM!	RALA,RALB,RAP2B
Stearate Biosynthesis I (Animals)	3,39E-01	6,25E-02	#NUM!	FASN,TECR
T Cell Exhaustion Signaling Pathway	3,34E-01	5,38E-02	#NUM!	HLA-A,PPP2R1A,RALA,RALB,RAP2B
Glioma Signaling	3,32E-01	5,48E-02	#NUM!	IDH1,RALA,RALB,RAP2B
TR/RXR Activation	3,28E-01	5,66E-02	#NUM!	AKR1C1/AKR1C2,FASN,ME1
Valine Degradation I	3,26E-01	7,69E-02	#NUM!	HIBADH
Role of PI3K/AKT Signaling in the Pathogenesis of Influenza	3,24E-01	6,06E-02	#NUM!	GNAI2,GNAI3
Systemic Lupus Erythematosus Signaling	3,18E-01	5,26E-02	#NUM!	HLA-A,HNRNPA2B1,RALA,RALB,RAP2B
Gαq Signaling	3,18E-01	5,26E-02	-1,000	GNA11,GNAS,GNG2,RAC1,RHOA
ErbB Signaling	3,16E-01	5,56E-02	#NUM!	RALA,RALB,RAP2B
Endocannabinoid Cancer Inhibition Pathway	3,1E-01	5,21E-02	-2,236	GNAI2,GNAI3,PRKAR2A,PRKAR2B,RHOA
Prolactin Signaling	3,05E-01	5,45E-02	#NUM!	RALA,RALB,RAP2B
Thyroid Cancer Signaling	3,05E-01	5,45E-02	#NUM!	RALA,RALB,RAP2B
Retinoate Biosynthesis I	3,03E-01	7,14E-02	#NUM!	ALDH1A1
Inflammasome pathway	3,03E-01	7,14E-02	#NUM!	CTSB
nNOS Signaling in Skeletal Muscle Cells	2,82E-01	6,67E-02	#NUM!	SNTB2
JAK/Stat Signaling	2,75E-01	5,17E-02	#NUM!	RALA,RALB,RAP2B
TGF-β Signaling	2,75E-01	5,17E-02	#NUM!	RALA,RALB,RAP2B
PD-1, PD-L1 cancer immunotherapy pathway	2,75E-01	5,17E-02	#NUM!	B2M,CSNK2B,HLA-A
Communication between Innate and Adaptive Immune Cells	2,72E-01	5,41E-02	#NUM!	B2M,HLA-A
mTOR Signaling	2,66E-01	4,88E-02	-1,633	PPP2R1A,RAC1,RALA,RALB,RAP2B,RHOA
Osteoarthritis Pathway	2,66E-01	4,88E-02	-1,000	CTNNA1,DCN,FN1,ITGB1,LRP1,RAC1
Gustation Pathway	2,65E-01	5,08E-02	#NUM!	GNG2,PRKAR2A,PRKAR2B
Tumoricidal Function of Hepatic Natural Killer Cells	2,64E-01	6,25E-02	#NUM!	CYCS
Role of p14/p19ARF in Tumor Suppression	2,64E-01	6,25E-02	#NUM!	RAC1
Wnt/β-catenin Signaling	2,64E-01	4,9E-02	-2,000	CD44,CSNK2B,ILK,LRP1,PPP2R1A
STAT3 Pathway	2,6E-01	4,94E-02	-2,000	RAC1,RALA,RALB,RAP2B
Role of NANOG in Mammalian Embryonic Stem Cell Pluripotency	2,56E-01	0.05	#NUM!	RALA,RALB,RAP2B
B Cell Development	2,46E-01	5,88E-02	#NUM!	HLA-A
Estrogen Biosynthesis	2,46E-01	5,88E-02	#NUM!	HSD17B12
Superpathway of Cholesterol Biosynthesis	2,46E-01	5,88E-02	#NUM!	ACAA2
Apelin Muscle Signaling Pathway	2,46E-01	5,88E-02	#NUM!	GNAS
Autoimmune Thyroid Disease Signaling	2,31E-01	5,56E-02	#NUM!	HLA-A
Serotonin Receptor Signaling	2,31E-01	5,56E-02	#NUM!	QDPR
Glutamate Receptor Signaling	2,31E-01	5,56E-02	#NUM!	GNG2
Graft-versus-Host Disease Signaling	2,17E-01	5,26E-02	#NUM!	HLA-A
Superpathway of Methionine Degradation	2,03E-01	0.05	#NUM!	GOT2
Inhibition of Matrix Metalloproteases	2,03E-01	0.05	#NUM!	LRP1
Glucocorticoid Receptor Signaling	0	4,52E-02	#NUM!	ANXA1,HSP90AA1,HSP90AB1,HSP90B1,HSPA8,RAC1,RALA,RALB,RAP2B
p53 Signaling	0	1,61E-02	#NUM!	PML
Hepatic Cholestasis	0	2,02E-02	#NUM!	PRKAR2A,PRKAR2B
RAR Activation	0	4,65E-02	#NUM!	ALDH1A1,CSNK2B,PML,PRKAR2A,PRKAR2B,RAC1
Activation of IRF by Cytosolic Pattern Recognition Receptors	0	2,7E-02	#NUM!	PPIB
Role of Pattern Recognition Receptors in Recognition of Bacteria and Viruses	0	1,41E-02	#NUM!	C1QC
TREM1 Signaling	0	2,5E-02	#NUM!	ITGB1
CD27 Signaling in Lymphocytes	0	3,03E-02	#NUM!	CYCS
Lymphotoxin β Receptor Signaling	0	2,7E-02	#NUM!	CYCS
Airway Pathology in Chronic Obstructive Pulmonary Disease	0	2,56E-02	#NUM!	APOD
T Helper Cell Differentiation	0	2,13E-02	#NUM!	HLA-A
CD28 Signaling in T Helper Cells	0	2,5E-02	#NUM!	HLA-A,RAC1
Factors Promoting Cardiogenesis in Vertebrates	0	4,35E-02	#NUM!	LRP1,PDIA3,RHOA
Docosahexaenoic Acid (DHA) Signaling	0	4,17E-02	#NUM!	CYCS
iCOS-iCOSL Signaling in T Helper Cells	0	2,9E-02	#NUM!	HLA-A,RAC1
Cell Cycle Regulation by BTG Family Proteins	0	4,35E-02	#NUM!	PPP2R1A
Role of CHK Proteins in Cell Cycle Checkpoint Control	0	3,33E-02	#NUM!	PPP2R1A
Human Embryonic Stem Cell Pluripotency	0	1,37E-02	#NUM!	GNAS
ATM Signaling	0	1,89E-02	#NUM!	PPP2R1A
Role of Oct4 in Mammalian Embryonic Stem Cell Pluripotency	0	3,45E-02	#NUM!	PHB
Type I Diabetes Mellitus Signaling	0	2,9E-02	#NUM!	CYCS,HLA-A
Small Cell Lung Cancer Signaling	0	2,08E-02	#NUM!	CYCS
Type II Diabetes Mellitus Signaling	0	2,33E-02	#NUM!	CD36,PKM
Chronic Myeloid Leukemia Signaling	0	4,29E-02	#NUM!	RALA,RALB,RAP2B
Pancreatic Adenocarcinoma Signaling	0	3,03E-02	#NUM!	RAC1,RALA
Retinoic acid Mediated Apoptosis Signaling	0	4,17E-02	#NUM!	CYCS
Hereditary Breast Cancer Signaling	0	3,37E-02	#NUM!	RALA,RALB,RAP2B
Role of Osteoblasts, Osteoclasts and Chondrocytes in Rheumatoid Arthritis	0	1,59E-02	#NUM!	ITGB1,LRP1
Altered T Cell and B Cell Signaling in Rheumatoid Arthritis	0	2,17E-02	#NUM!	HLA-A
Role of Macrophages, Fibroblasts and Endothelial Cells in Rheumatoid Arthritis	0	4,57E-02	#NUM!	FN1,LRP1,PDIA3,RAC1,RALA,RALB,RAP2B,RHOA
Breast Cancer Regulation by Stathmin1	0	4,35E-02	#NUM!	GNG2,PPP2R1A,PRKAR2A,PRKAR2B,RAC1,RALA,RALB,RAP2B,RHOA,TUBB,TUBB6
TWEAK Signaling	0	3,85E-02	#NUM!	CYCS
Nur77 Signaling in T Lymphocytes	0	2,27E-02	#NUM!	CYCS
TNFR1 Signaling	0	2,5E-02	#NUM!	CYCS
Cyclins and Cell Cycle Regulation	0	2,04E-02	#NUM!	PPP2R1A
Spliceosomal Cycle	0	3,33E-02	#NUM!	HSPA8
Mouse Embryonic Stem Cell Pluripotency	0	4,69E-02	#NUM!	RALA,RALB,RAP2B
Heparan Sulfate Biosynthesis	0	3,57E-02	#NUM!	LIPE
Heparan Sulfate Biosynthesis (Late Stages)	0	3,7E-02	#NUM!	LIPE
D-myo-inositol-5-phosphate Metabolism	0	2,33E-02	#NUM!	ATP1A1,SACM1L
Phospholipases	0	3,85E-02	#NUM!	PDIA3
D-myo-inositol (1,4,5,6)-Tetrakisphosphate Biosynthesis	0	2,47E-02	#NUM!	ATP1A1,SACM1L
Superpathway of Inositol Phosphate Compounds	0	1,9E-02	#NUM!	ATP1A1,SACM1L
D-myo-inositol (3,4,5,6)-tetrakisphosphate Biosynthesis	0	2,47E-02	#NUM!	ATP1A1,SACM1L
3-phosphoinositide Degradation	0	2,25E-02	#NUM!	ATP1A1,SACM1L
3-phosphoinositide Biosynthesis	0	2,17E-02	#NUM!	ATP1A1,SACM1L
Antioxidant Action of Vitamin C	0	1,96E-02	#NUM!	PDIA3
Regulation of the Epithelial-Mesenchymal Transition Pathway	0	3,67E-02	#NUM!	RALA,RALB,RAP2B,RHOA
Sperm Motility	0	3,54E-02	1,000	GNAS,PDIA3,PRKAR2A,PRKAR2B
Adipogenesis pathway	0	2,04E-02	#NUM!	AGPAT2,FABP4
Wnt/Ca+ pathway	0	3,7E-02	#NUM!	PDIA3
EGF Signaling	0	2,78E-02	#NUM!	CSNK2B
Nucleotide Excision Repair Pathway	0	4,17E-02	#NUM!	RAD23B
FGF Signaling	0	2,33E-02	#NUM!	RAC1
B Cell Receptor Signaling	0	3,7E-02	-2,000	RAC1,RALA,RALB,RAP2B
p38 MAPK Signaling	0	1,64E-02	#NUM!	HSPB1
NF-κB Signaling	0	3,57E-02	-2,000	CSNK2B,RALA,RALB,RAP2B
Th1 and Th2 Activation Pathway	0	0.01	#NUM!	HLA-A
Th1 Pathway	0	1,41E-02	#NUM!	HLA-A
Th2 Pathway	0	1,3E-02	#NUM!	HLA-A
Neuroinflammation Signaling Pathway	0	2,52E-02	-1,000	B2M,CYBB,HLA-A,S100B
Iron homeostasis signaling pathway	0	4,71E-02	#NUM!	ACO1,ACO2,LRP1,PCBP1
NER Pathway	0	1,72E-02	#NUM!	RAD23B
FAT10 Cancer Signaling Pathway	0	2,56E-02	#NUM!	EEF1A1
Systemic Lupus Erythematosus In B Cell Signaling Pathway	0	2,7E-02	-2,000	RAC1,RALA,RALB,RAP2B
Senescence Pathway	0	4,79E-02	-0,707	CAPN2,CAPNS1,CAT,PML,PPP2R1A,RALA,RALB,RAP2B
HOTAIR Regulatory Pathway	0	2,25E-02	#NUM!	CD44,COL1A2
BEX2 Signaling Pathway	0	3,85E-02	#NUM!	LGALS1,PPP2R1A
Regulation Of The Epithelial Mesenchymal Transition By Growth Factors Pathway	0	4,42E-02	-2,236	RAC1,RALA,RALB,RAP2B,RHOA
Coronavirus Pathogenesis Pathway	0	2,22E-02	#NUM!	EEF1A1,KPNB1
