# Supplementary material for: Characterization of Microfragmented Adipose Tissue Architecture, Mesenchymal Stromal Cell Content and Release of Paracrine Mediators
Source: J Clin Med. 2022 Apr 15;11(8):2231. doi: 10.3390/jcm11082231 (PMC9026471; doi:10.3390/jcm11082231)
Supplement: Supplementary file 1 [file jcm-11-02231-s001.zip › Supplementary Table 5_JCM.xlsx]

## Sheet: Foglio1
Supplementary Table S5 - Detected EV-miRNAs (Normalized CRT values)
LA				µFAT				µFAT vs LA FOLD CHANGE
miRNA NAME	MEAN	SEM		miRNA NAME	MEAN	SEM		miRNA NAME	MEAN	P-VALUE
miR-30c-5p	13.5388	0.127252		miR-30c-5p	11.8226	0.14296		miR-129-1-3p	Gained	NA	P-VALUE < 0.05
miR-542-3p	22.9295	0.927894		miR-542-3p	26.6316	0.617506		miR-135b-3p	Gained	NA
miR-720	14.676	0.236364		miR-720	16.6796	0.160801		miR-17-3p	Gained	NA
miR-942-5p	19.0007	0.294132		miR-942-5p	20.626	0.354383		miR-651-5p	Gained	NA
miR-378-3p	21.832	0.183162		miR-378-3p	21.2543	0.198976		miR-137-3p	Gained	NA
miR-134-5p	18.7551	0.0960174		miR-134-5p	20.21	0.090268		miR-181a-5p	4.30012	0.0378289
miR-1274A	14.086	0.101637		miR-1274A	15.4116	0.105712		miR-429	4.1954	0.0145026
miR-657	14.076	0.630924		miR-657	15.988	0.454366		miR-99b-5p	3.56654	0.0356705
miR-223-5p	20.6487	0.183492		miR-223-5p	22.8043	0.229354		miR-30c-5p	3.28603	0.000274045
miR-1274B	9.34971	0.0858988		miR-1274B	10.7913	0.175317		miR-365a-3p	3.26836	0.0463076
miR-592	26.7787	0.28359		miR-592	29.6416	0.841049		miR-30b-5p	3.18547	0.0259216
miR-656-3p	23.6264	0.289711		miR-656-3p	24.2063	0.334273		miR-551b-3p	3.00455	0.0407303
miR-451a	9.75812	0.887876		miR-451a	12.6913	1.05094		miR-100-5p	2.97203	0.0415035
miR-885-5p	17.4601	0.40564		miR-885-5p	19.666	0.164763		miR-491-5p	2.64323	0.0308002
miR-454-3p	18.0658	0.17432		miR-454-3p	20.4693	0.644499		miR-22-5p	2.51366	0.0120337
miR-1290	19.7267	0.0845003		miR-1290	21.1203	0.202629		miR-598-3p	2.48299	0.0331231
miR-31-5p	20.5508	0.502245		miR-31-5p	21.7766	0.611236		miR-891a-5p	2.25262	0.0189901
miR-324-3p	15.4985	0.313179		miR-324-3p	16.4196	0.185478		miR-362-3p	1.92599	0.048619
miR-144-5p	19.5664	0.952522		miR-144-5p	22.88	1.59108		miR-378-3p	1.49271	0.0012311
miR-323-3p	20.2608	0.362554		miR-323-3p	21.9833	0.324354		miR-500-5p	1.33977	0.0231457
miR-486-5p	13.8855	1.2946		miR-486-5p	17.1686	0.862804		miR-93-5p	0.927246	0.0220458
miR-193b-3p	15.9024	0.368341		miR-193b-3p	16.7396	0.285219		miR-181c-3p	0.760124	0.0468979
miR-1300	23.7317	0.104611		miR-1300	25.027	0.212264		miR-1180-3p	0.745503	0.0433551
miR-22-5p	19.3517	0.337212		miR-22-5p	18.0286	0.348035		miR-222-3p	0.729172	0.0475846
miR-429	29.1721	1.06783		miR-429	27.1153	0.990523		miR-656-3p	0.670085	0.00679845
miR-372-3p	22.5705	1.6902		miR-372-3p	23.5383	1.67472		miR-590-5p	0.622931	0.0476631
miR-125b-2-3p	18.2864	0.285572		miR-125b-2-3p	19.506	0.190031		miR-186-5p	0.591026	0.0279078
miR-891a-5p	21.7281	0.56156		miR-891a-5p	20.5656	0.456547		miR-193b-3p	0.563544	0.0114956
miR-93-5p	14.8295	0.270461		miR-93-5p	14.9386	0.274855		miR-10b-3p	0.559108	0.0444237
miR-320b	17.5487	0.522524		miR-320b	18.418	0.41632		miR-320b	0.555419	0.0228256
miR-500-5p	20.5281	0.179148		miR-500-5p	20.1083	0.234643		miR-146a-5p	0.553224	0.0318706
miR-432-5p	20.9877	0.4983		miR-432-5p	22.717	0.255348		miR-324-3p	0.532164	0.00929086
miR-30b-5p	13.8231	0.212753		miR-30b-5p	12.171	0.216543		miR-372-3p	0.51979	0.0175015
miR-142-3p	16.2225	0.740963		miR-142-3p	17.4933	0.626576		miR-125b-1-3p	0.468457	0.029465
miR-1363p	21.9614	0.482502		miR-1363p	23.338	0.153203		miR-154-5p	0.4679	0.0424815
miR-186-5p	12.7595	0.299939		miR-186-5p	13.5383	0.231076		miR-1233-3p	0.461102	0.0305413
miR-125b-1-3p	22.5497	0.47259		miR-125b-1-3p	23.71	0.633057		miR-125b-2-3p	0.442425	0.0188715
miR-1233-3p	17.288	0.839882		miR-1233-3p	18.4663	1.0417		miR-142-3p	0.438156	0.0263366
miR-491-5p	18.6191	0.354883		miR-491-5p	17.234	0.216072		miR-31-5p	0.433973	0.00925261
miR-146a-5p	9.56679	0.112953		miR-146a-5p	10.4506	0.135416		miR-410-3p	0.423527	0.0340073
miR-598-3p	21.8425	0.235084		miR-598-3p	20.55	0.22249		miR-1300	0.417908	0.0117163
miR-1244	24.591	0.510528		miR-1244	26.1093	0.921498		miR-1363p	0.406638	0.0264534
miR-410-3p	18.6765	0.568005		miR-410-3p	20.008	0.425943		miR-1274A	0.400983	0.00220018
miR-99b-5p	13.7841	0.194811		miR-99b-5p	11.9796	0.328016		miR-1244	0.390125	0.0332304
miR-1270	22.4164	1.16918		miR-1270	24.4536	0.328232		miR-1290	0.389708	0.00922252
miR-181a-5p	17.3028	0.401362		miR-181a-5p	15.2306	0.260239		miR-1274B	0.371851	0.00363129
miR-551b-3p	21.1471	0.415888		miR-551b-3p	19.5873	0.254656		miR-134-5p	0.366998	0.00190969
miR-100-5p	12.8005	0.253758		miR-100-5p	11.258	0.442467		miR-16-5p	0.346749	0.0458079
miR-154-5p	22.5868	0.417746		miR-154-5p	23.7843	0.69338		miR-432-5p	0.344371	0.0248584
miR-1180-3p	20.8007	0.288516		miR-1180-3p	21.2326	0.200588		miR-942-5p	0.325277	0.000823939
miR-10b-3p	14.6947	0.37594		miR-10b-3p	15.575	0.149885		miR-1270	0.320461	0.0371371
miR-16-5p	8.21879	0.724821		miR-16-5p	10.028	0.279568		miR-323-3p	0.317246	0.010154
miR-365a-3p	11.9148	0.407414		miR-365a-3p	10.2416	0.184135		miR-657	0.2711	0.00287722
miR-181c-3p	22.413	0.188471		miR-181c-3p	22.816	0.224886		miR-720	0.251196	0.000817012
miR-222-3p	10.6395	0.339456		miR-222-3p	11.105	0.246165		miR-885-5p	0.238337	0.00773493
miR-590-5p	16.2345	0.507113		miR-590-5p	16.947	0.300577		miR-223-5p	0.233612	0.00327249
miR-362-3p	24.5725	0.632956		miR-362-3p	23.6433	0.531834		miR-454-3p	0.210979	0.00801906
miR-151-5p	20.5884	0.181476		miR-151-5p	20.0096	0.262879		miR-592	0.16468	0.00662396
miR-330-3p	20.4821	0.575331		miR-330-3p	18.8583	0.35044		miR-451a	0.159143	0.0072856
miR-324-5p	16.3271	0.397591		miR-324-5p	15.5286	0.277595		miR-486-5p	0.153143	0.0110912
miR-373-3p	22.7928	0.834248		miR-373-3p	23.601	0.957505		miR-144-5p	0.142957	0.00954686
miR-320a-3p	9.39179	0.477346		miR-320a-3p	10.766	0.137631		miR-542-3p	0.0827009	0.000480577
miR-874-3p	15.8768	0.27548		miR-874-3p	16.735	0.164565		miR-564	61.6789	0.421474	P-VALUE ≥ 0.05
miR-26a-5p	14.4398	0.386263		miR-26a-5p	12.7573	0.281358		miR-523-3p	30.8741	0.400714
miR-886-3p	16.6971	0.511039		miR-886-3p	17.8233	0.277332		miR-1-3p	28.6878	0.435001
miR-183-3p	22.4137	0.287151		miR-183-3p	23.5173	0.631586		miR-10b-5p	28.3041	0.328118
miR-145-5p	11.5255	0.482336		miR-145-5p	8.12863	0.344357		miR-663b	26.7655	0.404201
miR-1247-5p	18.8204	0.0881997		miR-1247-5p	19.5986	0.173691		miR-548b-5p	24.7749	0.42834
miR-204-5p	16.4615	0.397134		miR-204-5p	15.5653	0.572137		miR-601	12.4386	0.311848
miR-301a-3p	19.8291	0.326381		miR-301a-3p	18.6056	0.100085		miR-367-3p	12.147	0.347748
miR-15b-3p	19.7217	0.209394		miR-15b-3p	20.6416	0.503097		miR-145-5p	11.2236	0.0599757
let-7b-5p	10.4205	0.436119		let-7b-5p	9.7703	0.47766		miR-615-3p	10.3904	0.454408
miR-29c-3p	13.7281	0.0174794		miR-29c-3p	12.18	0.272207		miR-200a-3p	8.90702	0.421668
miR-192-5p	17.2321	0.399441		miR-192-5p	18.184	0.217657		let-7c*	8.46611	0.330816
miR-1291	20.8867	0.494642		miR-1291	21.2536	0.412988		miR-1183	8.20534	0.296025
miR-199a-3p	13.3548	0.195352		miR-199a-3p	12.58	0.345162		miR-708-5p	7.37537	0.153615
miR-99a-5p	12.9205	0.209033		miR-99a-5p	11.3993	0.436434		miR-625-5p	7.31356	0.181385
miR-539-5p	20.0008	0.0463028		miR-539-5p	20.673	0.210855		miR-29b-3p	6.92342	0.149859
miR-425-5p	13.6011	0.72156		miR-425-5p	15.4093	0.325603		miR-628-5p	6.53206	0.202296
miR-765	24.0654	0.25636		miR-765	23.744	0.177293		miR-520e-3p	6.29909	0.421656
miR-499-5p	24.4885	0.870449		miR-499-5p	26.4606	0.566631		miR-26a-1-3p	6.01455	0.195703
miR-25-5p	21.8887	1.06497		miR-25-5p	23.5546	0.299649		miR-30e-3p	5.8723	0.215428
miR-195-5p	12.8311	0.429177		miR-195-5p	11.6566	0.157129		miR-28-5p	5.74798	0.10589
miR-149-5p	18.7448	0.387632		miR-149-5p	16.863	0.265341		miR-590-3p	5.72982	0.318728
miR-203a-3p	21.2925	0.88016		miR-203a-3p	20.06	0.579526		miR-30a-3p	5.62095	0.215066
miR-411-3p	25.312	0.744029		miR-411-3p	27.7816	0.304807		miR-374-5p	5.57385	0.214659
let-7g-3p	26.628	0.65856		let-7g-3p	27.8166	0.979776		miR-139-5p	5.20241	0.166702
miR-331-3p	15.2608	0.347324		miR-331-3p	13.894	0.0163747		miR-10a-5p	4.95739	0.144366
miR-20b-5p	17.1355	0.509171		miR-20b-5p	18.0843	0.432294		miR-184	4.92771	0.217466
miR-409-3p	15.302	0.246076		miR-409-3p	15.804	0.0393894		miR-196b-5p	4.62158	0.187997
miR-26b-5p	15.7098	0.198199		miR-26b-5p	14.419	0.428933		miR-500-3p	4.29641	0.443666
miR-650	22.147	0.869859		miR-650	22.7506	0.80016		let-7e-5p	4.11803	0.352961
miR-624-3p	24.444	1.28593		miR-624-3p	26.294	0.559776		let-7e-3p	4.08359	0.268851
miR-199b-5p	19.6391	0.5252		miR-199b-5p	18.0873	0.522345		miR-155-5p	4.06483	0.406167
miR-28-5p	18.2418	0.330653		miR-28-5p	15.8923	0.247258		miR-335-3p	4.03994	0.194247
miR-487b-3p	23.5505	0.635917		miR-487b-3p	22.391	0.358096		miR-642a-5p	3.97507	0.139902
miR-130b-3p	17.1441	0.402425		miR-130b-3p	18.3803	0.307473		miR-149-5p	3.94462	0.0895499
miR-1303	20.557	0.877254		miR-1303	21.309	1.15167		miR-125a-5p	3.92712	0.299509
miR-224-5p	11.0588	0.53851		miR-224-5p	9.91863	0.251299		miR-190a-5p	3.66509	0.436588
miR-214-5p	13.1798	0.405698		miR-214-5p	12.5256	0.423623		miR-29a-3p	3.63271	0.245353
miR-199a-5p	20.2635	0.288199		miR-199a-5p	19.174	0.5503		miR-424-5p	3.39581	0.13979
miR-27b-5p	23.7957	0.405445		miR-27b-5p	22.9503	0.180817		miR-26a-5p	3.31683	0.0571656
miR-7-5p	22.1137	0.805481		miR-7-5p	23.227	0.389886		miR-98-5p	3.23082	0.218028
miR-520c-3p	23.4634	0.28825		miR-520c-3p	24.527	0.652532		miR-330-3p	3.16034	0.0522082
miR-505-3p	21.0178	0.40577		miR-505-3p	20.6216	0.303795		miR-199b-5p	3.1518	0.104625
miR-337-3p	24.248	0.249593		miR-337-3p	25.2196	0.266524		let-7c-5p	3.14698	0.138182
miR-106b-5p	16.2408	0.392346		miR-106b-5p	15.587	0.209851		miR-29c-3p	3.03724	0.0719977
miR-148b-3p	18.6928	0.108081		miR-148b-3p	18.853	0.0446953		miR-99a-5p	3.0064	0.0778801
miR-126-3p	10.6045	0.6539		miR-126-3p	9.7943	0.453058		miR-140-5p	3.00142	0.15902
miR-455-3p	20.9231	0.627899		miR-455-3p	19.7133	0.297913		miR-374a-5p	2.98941	0.160409
miR-29a-5p	23.1927	0.10822		miR-29a-5p	21.7406	0.277488		miR-29a-5p	2.9251	0.120158
miR-502-3p	21.5545	0.238112		miR-502-3p	20.9856	0.300861		miR-342-3p	2.8031	0.299282
miR-337-5p	21.9521	0.578003		miR-337-5p	23.076	0.329974		miR-197-3p	2.77909	0.40075
miR-382-5p	15.3501	0.360988		miR-382-5p	16.3513	0.291377		miR-138-5p	2.74813	0.323728
miR-95-3p	19.0045	0.571792		miR-95-3p	17.6833	0.224876		miR-95-3p	2.72455	0.132187
let-7a-3p	24.5727	0.283024		let-7a-3p	23.9186	0.125595		miR-331-3p	2.71959	0.0941788
miR-339-5p	18.4475	0.224093		miR-339-5p	17.9426	0.0977155		miR-1179	2.6395	0.221471
let-7c-5p	14.5131	0.530944		let-7c-5p	12.9693	0.473692		miR-20a-3p	2.63372	0.54663
miR-944	28.4077	0.140974		miR-944	27.703	0.167914		miR-7-2-3p	2.59057	0.419731
miR-424-5p	25.0025	0.562877		miR-424-5p	23.4133	0.358041		miR-181c-5p	2.55839	0.223825
miR-642a-5p	19.6841	0.279078		miR-642a-5p	17.8316	0.598549		miR-664-3p	2.55807	0.396971
miR-218-5p	14.9898	0.384126		miR-218-5p	14.4873	0.212397		miR-26b-5p	2.55238	0.101076
miR-10a-5p	15.6215	0.406973		miR-10a-5p	13.5173	0.36939		miR-32-5p	2.5397	0.27603
miR-29b-3p	20.5655	0.525635		miR-29b-3p	18.128	0.453346		miR-203a-3p	2.4567	0.0930094
miR-708-5p	17.5311	0.552251		miR-708-5p	14.9236	0.350005		miR-455-3p	2.45197	0.119998
miR-140-5p	16.0891	0.517956		miR-140-5p	14.6956	0.0812301		miR-1271-5p	2.44854	0.302806
miR-185-5p	17.6948	0.474099		miR-185-5p	18.2733	0.245216		miR-494-3p	2.44086	0.361588
miR-374a-5p	17.2008	0.226905		miR-374a-5p	15.7836	0.462806		miR-301a-3p	2.40004	0.0641703
miR-139-5p	14.5875	0.852413		miR-139-5p	12.483	0.27331		miR-146b-5p	2.34116	0.22539
miR-125b-5p	9.14179	0.320879		miR-125b-5p	8.87263	0.221631		miR-195-5p	2.33807	0.0893255
miR-484	9.59912	0.398151		miR-484	10.868	0.258224		miR-487b-3p	2.32878	0.106304
miR-502-5p	22.4988	0.380743		miR-502-5p	21.7133	0.219066		miR-636	2.32089	0.343606
miR-889-3p	22.8791	0.650304		miR-889-3p	23.5	0.574773		miR-191-5p	2.31866	0.251661
miR-766-3p	19.0327	0.671911		miR-766-3p	19.4296	0.47584		miR-224-5p	2.29455	0.107318
miR-28-3p	13.5281	0.245955		miR-28-3p	13.049	0.186411		miR-150-5p	2.26258	0.281233
miR-206	20.2874	3.26159		miR-206	26.7176	2.20562		miR-130b-5p	2.26231	0.511429
miR-625-5p	25.3605	0.884837		miR-625-5p	23.0343	0.247617		miR-489-3p	2.26114	0.282053
miR-143-3p	12.4191	0.741322		miR-143-3p	11.5296	0.311376		miR-328-3p	2.25362	0.410855
miR-361-5p	16.1228	0.544127		miR-361-5p	15.5916	0.345194		miR-199a-5p	2.20572	0.109864
miR-99a-3p	20.463	0.34821		miR-99a-3p	19.9076	0.114319		miR-645	2.10569	0.414425
miR-193b-5p	8.36646	0.451097		miR-193b-5p	7.53363	0.0799345		miR-519a-3p	2.01201	0.394146
miR-196b-5p	20.2298	0.458292		miR-196b-5p	18.2393	0.21536		miR-143-3p	2.0115	0.182623
miR-520f-3p	22.2061	1.56695		miR-520f-3p	23.69	0.589791		miR-24-3p	1.93128	0.27621
miR-597-5p	22.9941	0.313538		miR-597-5p	22.4696	0.289191		miR-216b-5p	1.9267	0.386468
miR-18a-3p	25.9767	0.201746		miR-18a-3p	25.433	0.353373		miR-193b-5p	1.90013	0.18753
miR-335-3p	18.045	0.348748		miR-335-3p	16.3183	0.342009		miR-548c-5p	1.89747	0.466983
miR-26a-1-3p	28.897	1.02505		miR-26a-1-3p	26.9423	0.217037		miR-204-5p	1.89226	0.062943
miR-4243p	21.5777	0.477717		miR-4243p	22.1243	0.434434		miR-182-3p	1.88155	0.496354
miR-25-3p	13.5801	0.881073		miR-25-3p	15.071	0.111814		miR-27b-5p	1.8505	0.110655
miR-148a-3p	15.0021	0.452333		miR-148a-3p	14.419	0.157423		miR-379-5p	1.8442	0.46516
miR-628-5p	22.1758	0.917559		miR-628-5p	20.1886	0.434768		miR-302a-3p	1.81533	0.696129
miR-195-3p	21.6277	0.391142		miR-195-3p	20.9896	0.233945		miR-128-3p	1.81503	0.387518
miR-483-5p	14.7928	0.701272		miR-483-5p	15.4496	0.335541		miR-126-3p	1.81392	0.119781
let-7a-5p	16.5318	0.520434		let-7a-5p	15.796	0.482351		miR-502-5p	1.80434	0.174791
miR-381-3p	23.4125	0.149478		miR-381-3p	23.8383	0.129718		miR-589-3p	1.7848	0.408226
miR-193a-3p	24.3995	0.597418		miR-193a-3p	23.885	0.573897		miR-485-3p	1.78167	0.361223
miR-501-5p	19.0298	0.659659		miR-501-5p	18.5873	0.575678		miR-744-5p	1.76478	0.238602
miR-1260a	17.8817	0.989402		miR-1260a	18.6746	0.566361		miR-335-5p	1.76293	0.405417
miR-29c-5p	20.5064	0.217822		miR-29c-5p	20.3123	0.16472		miR-324-5p	1.75821	0.0528956
miR-374-5p	17.9328	0.364398		miR-374-5p	15.7843	0.36395		let-7a-5p	1.7562	0.203317
miR-30a-3p	16.2044	0.719059		miR-30a-3p	14.228	0.335542		miR-199a-3p	1.73633	0.0773658
miR-30e-3p	16.496	0.906816		miR-30e-3p	14.4803	0.120382		miR-411-5p	1.72727	0.315572
miR-184	24.0431	1.20462		miR-184	22.4706	1.16404		miR-27b-3p	1.71689	0.244584
miR-98-5p	19.0408	0.654276		miR-98-5p	17.6926	0.375685		miR-944	1.67763	0.138853
miR-1179	27.986	0.879038		miR-1179	26.7483	0.543521		miR-452-5p	1.64596	0.31077
miR-532-3p	16.3011	0.132618		miR-532-3p	15.765	0.163859		miR-296-5p	1.63276	0.356186
miR-133a-3p	14.5751	2.44077		miR-133a-3p	17.728	0.358607		miR-195-3p	1.61669	0.202663
miR-181c-5p	21.9921	0.581151		miR-181c-5p	20.829	0.196139		let-7a-3p	1.61626	0.134333
miR-146b-5p	14.4605	0.627412		miR-146b-5p	13.4363	0.276693		miR-212-3p	1.6137	0.241364
miR-3775p	25.767	1.05358		miR-3775p	26.518	0.680138		miR-106b-5p	1.60733	0.118075
miR-378-5p	15.7307	1.19269		miR-378-5p	17.4793	0.188996		miR-214-5p	1.60636	0.109098
miR-27a-3p	14.9288	0.626111		miR-27a-3p	14.339	0.294331		miR-509-5p	1.60384	0.427886
miR-660-5p	13.6231	0.641135		miR-660-5p	14.4673	0.226724		miR-27a-3p	1.59428	0.233602
miR-210-3p	14.1401	0.302879		miR-210-3p	14.66	0.186261		miR-15a-3p	1.58932	0.347763
let-7g-5p	17.0978	0.405497		let-7g-5p	16.7086	0.187493		let-7b-5p	1.5854	0.0684269
miR-744-5p	18.7518	0.257725		miR-744-5p	18.0633	0.232249		miR-574-3p	1.58445	0.455111
miR-212-3p	17.8978	0.268061		miR-212-3p	17.298	0.351166		miR-222-5p	1.58131	0.563853
miR-27b-3p	16.0385	0.362943		miR-27b-3p	15.3516	0.372753		miR-148a-3p	1.56267	0.201183
miR-29a-3p	14.4798	0.671614		miR-29a-3p	13.0033	0.189913		miR-589-5p	1.56089	0.398105
miR-191-5p	11.9165	0.5144		miR-191-5p	11.0083	0.263479		miR-551b-5p	1.54739	0.646417
miR-124a-3p	25.2208	0.263384		miR-124a-3p	24.7296	0.161681		miR-629-3p	1.53779	0.368016
miR-433-3p	19.5018	0.664626		miR-433-3p	20.942	0.288309		miR-362-5p	1.52239	0.314468
let-7e-3p	28.7844	1.19039		let-7e-3p	28.2783	1.00644		miR-99a-3p	1.52051	0.185966
miR-32-5p	25.7328	0.41824		miR-32-5p	24.872	0.596234		miR-502-3p	1.50778	0.125735
miR-24-3p	8.50246	0.537664		miR-24-3p	7.69897	0.122175		miR-18a-3p	1.5045	0.194088
miR-200b-3p	22.6928	0.432249		miR-200b-3p	22.5796	0.361714		miR-151-5p	1.50292	0.0518096
miR-150-5p	12.6031	0.908731		miR-150-5p	11.715	0.31617		miR-532-3p	1.50166	0.222167
miR-211-5p	16.9821	0.582852		miR-211-5p	16.5323	0.29686		miR-519b-3p	1.4964	0.373461
miR-489-3p	18.5575	0.501553		miR-489-3p	17.7456	0.322196		miR-361-5p	1.48524	0.184783
miR-511-5p	17.1568	0.237963		miR-511-5p	17.349	0.176224		miR-597-5p	1.48391	0.192504
miR-939-5p	17.2017	0.837476		miR-939-5p	18.558	1.64798		miR-193a-3p	1.47811	0.206856
miR-1183	17.5177	3.57444		miR-1183	18.954	1.72604		miR-340-5p	1.46836	0.427049
miR-1225-3p	16.798	0.702217		miR-1225-3p	17.7223	0.431305		miR-124a-3p	1.46457	0.2579
miR-190b-5p	23.0434	0.609998		miR-190b-5p	23.3906	0.378244		miR-518e-3p	1.46059	0.359194
miR-342-3p	13.2801	0.433128		miR-342-3p	12.0843	0.375619		miR-7-1-3p	1.45348	0.548397
miR-125a-5p	18.0878	0.979704		miR-125a-5p	16.684	0.0603128		miR-579-3p	1.45035	0.541415
miR-495-3p	20.5688	0.271544		miR-495-3p	20.1746	0.289139		miR-339-5p	1.44446	0.135879
miR-423-5p	16.1741	0.852077		miR-423-5p	16.8903	0.583813		miR-218-5p	1.4407	0.143331
miR-1271-5p	22.2944	0.950254		miR-1271-5p	21.2873	0.462053		miR-346	1.43238	0.681074
miR-452-5p	14.9168	0.624489		miR-452-5p	14.3566	0.20968		miR-211-5p	1.42843	0.281646
miR-601	21.4764	1.4798		miR-601	19.0773	1.12187		miR-28-3p	1.42762	0.179688
miR-362-5p	22.0788	0.208435		miR-362-5p	21.563	0.293065		miR-497-5p	1.42437	0.421839
miR-411-5p	19.0655	0.474485		miR-411-5p	18.439	0.354367		miR-18a-5p	1.40583	0.358596
miR-590-3p	24.1237	0.830185		miR-590-3p	22.318	0.277949		miR-34b-3p	1.4032	0.489686
miR-383-5p	18.1085	1.58613		miR-383-5p	18.3963	1.65419		miR-18b-5p	1.40123	0.718861
miR-138-5p	22.0608	0.805248		miR-138-5p	20.934	1.20756		miR-34c-5p	1.40063	0.493935
miR-10b-5p	17.3188	1.37273		miR-10b-5p	13.7936	0.194691		miR-1208	1.39752	0.692322
let-7c*	25.9637	0.883604		let-7c*	23.9543	0.549295		miR-501-5p	1.3946	0.207006
miR-517a-3p	20.3688	1.37757		miR-517a-3p	20.972	1.47703		miR-331-5p	1.38834	0.52335
miR-661	19.1417	0.607739		miR-661	19.549	0.68286		miR-744-3p	1.37668	0.425791
miR-103a-3p	16.1705	0.139154		miR-103a-3p	16.0176	0.151897		miR-495-3p	1.36135	0.299551
miR-636	19.9065	0.906093		miR-636	19.4466	0.710117		let-7g-5p	1.34161	0.235541
miR-522-3p	22.2838	1.33906		miR-522-3p	21.99	1.46969		miR-517c-3p	1.32856	0.45904
miR-367-3p	18.4355	2.12818		miR-367-3p	16.1323	0.820631		miR-505-3p	1.32673	0.113702
miR-15a-3p	25.2784	0.246629		miR-15a-3p	24.7973	0.408439		miR-628-3p	1.30894	0.522095
let-7e-5p	14.9035	0.409626		let-7e-5p	13.614	0.753637		miR-30a-5p	1.28386	0.656305
miR-296-5p	17.0971	0.536251		miR-296-5p	16.583	0.47149		miR-338-3p	1.27988	0.514817
miR-18a-5p	21.6668	0.364623		miR-18a-5p	21.267	0.19618		miR-221-3p	1.27427	0.389973
miR-518e-3p	24.6518	1.87227		miR-518e-3p	24.2093	1.48625		let-7f-2-3p	1.2732	0.571229
miR-485-3p	21.7561	0.492834		miR-485-3p	21.2623	0.487311		miR-125a-3p	1.27	0.395466
miR-494-3p	20.0171	0.771568		miR-494-3p	19.3166	0.34068		miR-522-3p	1.26614	0.347098
miR-34a-5p	13.9558	0.316439		miR-34a-5p	14.246	0.202699		miR-765	1.25477	0.0845831
miR-106a	11.8055	0.20013		miR-106a	11.5983	0.16869		miR-339-3p	1.23597	0.578224
miR-629-3p	21.0607	0.365923		miR-629-3p	20.5963	0.347156		miR-655-3p	1.23343	0.780803
miR-215-5p	18.0261	0.388942		miR-215-5p	18.6073	0.291014		miR-671-3p	1.22222	0.594002
miR-519b-3p	27.6647	2.04558		miR-519b-3p	27.2496	1.55616		miR-652-3p	1.22105	0.487776
miR-545-3p	22.8635	0.541622		miR-545-3p	23.3226	0.310084		miR-125b-5p	1.21393	0.170651
miR-216b-5p	25.0378	0.392478		miR-216b-5p	24.453	0.400572		miR-548d-5p	1.20435	0.720966
miR-128-3p	18.9785	0.345677		miR-128-3p	18.3536	0.368274		miR-10a-3p	1.20256	0.566797
miR-133b	18.7058	2.12942		miR-133b	21.7413	0.0410032		miR-15b-5p	1.20245	0.513667
miR-221-3p	15.0518	0.330667		miR-221-3p	14.7633	0.349995		let-7d-5p	1.19943	0.642526
miR-519a-3p	21.4145	1.62327		miR-519a-3p	20.7443	1.15694		miR-512-3p	1.19693	0.565237
miR-125a-3p	25.3535	0.205228		miR-125a-3p	25.077	0.193034		let-7f-1-3p	1.18665	0.715742
miR-664-3p	18.711	0.655662		miR-664-3p	17.8026	0.162441		miR-505-5p	1.18258	0.613164
miR-589-5p	25.1741	0.154017		miR-589-5p	24.7136	0.45074		miR-758-3p	1.18185	0.838552
miR-29b-2-5p	21.8987	0.193218		miR-29b-2-5p	21.9913	0.207271		miR-616-5p	1.17823	0.52257
miR-523-3p	14.1165	1.31682		miR-523-3p	11.0286	2.62789		miR-139-3p	1.17785	0.560817
miR-197-3p	14.5168	0.890312		miR-197-3p	13.5526	0.124468		miR-106a	1.17436	0.363817
miR-663b	19.8494	1.55471		miR-663b	17.3436	0.553706		miR-501-3p	1.1741	0.79698
miR-9-5p	23.6721	0.106696		miR-9-5p	24.648	0.658661		miR-615-5p	1.16994	0.850755
miR-335-5p	12.8888	0.892986		miR-335-5p	12.3273	0.305543		miR-543	1.16877	0.748731
miR-155-5p	19.2211	1.37933		miR-155-5p	18.448	0.197298		miR-106b-3p	1.16515	0.698721
miR-589-3p	24.2247	0.64178		miR-589-3p	23.6506	0.0271257		miR-146b-3p	1.16481	0.629669
miR-328-3p	12.4141	0.842341		miR-328-3p	11.6383	0.259839		miR-126-5p	1.15988	0.461265
miR-370-3p	17.7685	0.454421		miR-370-3p	18.1856	0.456375		miR-29c-5p	1.14976	0.208133
miR-645	26.6824	0.785165		miR-645	26.0806	0.333268		miR-616-3p	1.13662	0.690978
miR-27a-5p	23.2984	0.906893		miR-27a-5p	24.1396	0.362982		miR-886-5p	1.12973	0.814826
miR-7-2-3p	24.7564	0.920565		miR-7-2-3p	23.9033	0.515112		miR-103a-3p	1.1206	0.341491
miR-99b-3p	20.7847	0.499212		miR-99b-3p	21.235	0.625739		miR-181a-2-3p	1.11291	0.469365
miR-564	21.017	1.09343		miR-564	18.435	1.43524		miR-1276	1.10969	0.786478
miR-520e-3p	12.4721	1.58104		miR-520e-3p	11.4436	0.141419		miR-576-3p	1.10822	0.800855
miR-200a-3p	18.2745	0.450613		miR-200a-3p	17.271	1.63846		miR-422a	1.10723	0.835923
miR-497-5p	18.4964	0.366879		miR-497-5p	18.116	0.121396		miR-375-3p	1.10559	0.901874
miR-516-3p	26.5037	0.998481		miR-516-3p	28.0156	2.05019		miR-200b-3p	1.08451	0.278048
miR-744-3p	22.6257	0.675941		miR-744-3p	22.2666	0.327286		miR-23a-3p	1.07902	0.498238
miR-340-5p	18.6285	0.815369		miR-340-5p	18.2483	0.318849		miR-15a-5p	1.07297	0.771974
miR-509-5p	22.0151	1.56405		miR-509-5p	21.7086	1.08748		miR-214-3p	1.06693	0.788152
miR-548b-5p	23.7348	1.14797		miR-548b-5p	22.1296	1.40719		miR-20a-5p	1.06677	0.541512
miR-483-3p	17.5217	2.6297		miR-483-3p	19.769	0.953124		miR-101-3p	1.06324	0.786416
miR-1-3p	21.3598	2.25074		miR-1-3p	21.8833	2.14805		miR-127-3p	1.05747	0.752028
miR-190a-5p	21.9701	1.28833		miR-190a-5p	21	0.19105		miR-769-5p	1.05446	0.638635
miR-500-3p	24.2207	1.03684		miR-500-3p	23.4496	0.656506		miR-34b-5p	1.04068	0.865116
miR-615-3p	17.5595	0.605566		miR-615-3p	17.527	2.78462		miR-425-3p	1.03588	0.841431
miR-574-3p	12.7125	0.540927		miR-574-3p	12.343	0.47168		miR-30d-5p	1.02826	0.923712
miR-202-3p	25.5788	0.991517		miR-202-3p	26.908	0.361916		miR-152-3p	1.02738	0.871666
miR-517c-3p	19.9411	1.60211		miR-517c-3p	19.651	1.18322		miR-17-5p	1.02637	0.637519
miR-19b-3p	10.4321	0.367006		miR-19b-3p	10.8886	0.036505		miR-34a-3p	1.02011	0.940471
miR-629-5p	21.4075	0.692035		miR-629-5p	22.5886	0.244898		let-7f-5p	1.01628	0.984706
miR-126-5p	14.3337	0.271419		miR-126-5p	14.153	0.385595		miR-1285-3p	1.01561	0.96729
miR-379-5p	19.9605	0.697975		miR-379-5p	19.4773	0.230741		miR-31-3p	1.01039	0.981236
miR-92a-3p	10.2428	1.10941		miR-92a-3p	11.753	0.0741906		miR-329-3p	1.00723	0.98641
miR-532-5p	13.5705	0.438087		miR-532-5p	13.923	0.201145		miR-518a-3p	1.00625	0.989585
miR-548c-5p	24.9915	1.52781		miR-548c-5p	24.6596	0.594021		miR-1275	0.995646	0.987802
miR-570-3p	27.8535	1.17143		miR-570-3p	29.0003	0.577685		miR-194-5p	0.988779	0.966553
miR-181a-2-3p	22.997	0.43843		miR-181a-2-3p	22.8633	0.314449		miR-132-3p	0.98687	0.962959
miR-93-3p	20.3117	0.599126		miR-93-3p	20.852	0.318318		miR-376a-3p	0.984053	0.928887
miR-142-5p	25.2808	0.491033		miR-142-5p	25.9506	0.67174		miR-140-3p	0.980375	0.903873
miR-652-3p	13.7421	0.501842		miR-652-3p	13.5313	0.169405		miR-376c-3p	0.975864	0.907562
miR-34b-3p	25.1264	0.689484		miR-34b-3p	24.8423	0.215823		miR-345-5p	0.974692	0.89522
miR-34c-5p	20.4165	0.730032		miR-34c-5p	20.1083	0.233137		miR-654-5p	0.965995	0.84962
miR-182-3p	24.192	0.856952		miR-182-3p	23.7236	0.358151		miR-486-3p	0.961484	0.955188
miR-23a-3p	15.3301	0.439106		miR-23a-3p	15.2326	0.310372		miR-22-3p	0.95187	0.83707
miR-363-3p	21.3761	0.850243		miR-363-3p	21.9893	0.210528		miR-29b-2-5p	0.940995	0.399766
miR-1227-3p	20.906	0.420142		miR-1227-3p	21.81	0.506062		miR-30d-3p	0.938075	0.727446
miR-130b-5p	23.7364	2.13463		miR-130b-5p	25.1463	0.825939		miR-193a-5p	0.937935	0.815755
miR-15b-5p	15.5218	0.393182		miR-15b-5p	15.337	0.297649		miR-625-3p	0.930955	0.645627
miR-338-3p	24.7691	0.464344		miR-338-3p	24.5466	0.349131		miR-361-3p	0.913162	0.699083
miR-638	22.183	0.620354		miR-638	23.3563	0.682898		miR-605-5p	0.908965	0.814694
miR-628-3p	21.7594	0.347047		miR-628-3p	21.5663	0.313586		miR-148b-5p	0.900831	0.691568
miR-616-5p	23.556	0.312011		miR-616-5p	23.3706	0.163228		miR-148b-3p	0.896637	0.119328
miR-331-5p	22.5471	0.67702		miR-331-5p	22.3936	0.392261		miR-130a-3p	0.894544	0.712843
miR-223-3p	9.99279	0.28465		miR-223-3p	10.3156	0.163664		miR-659-3p	0.89402	0.884961
miR-579-3p	23.5345	1.06195		miR-579-3p	23.274	0.497477		miR-145-3p	0.893828	0.642643
miR-20a-5p	11.8265	0.312054		miR-20a-5p	11.7436	0.202699		miR-654-3p	0.891843	0.77853
miR-20a-3p	26.2947	1.14464		miR-20a-3p	26.337	0.600309		miR-511-5p	0.88275	0.291446
miR-7-1-3p	18.1114	0.49545		miR-7-1-3p	17.8436	0.158045		miR-191-3p	0.860357	0.780454
miR-485-5p	18.4145	0.422928		miR-485-5p	19.9513	0.979791		miR-200c-3p	0.853879	0.775409
miR-16-1-3p	24.0827	0.375752		miR-16-1-3p	24.9623	0.535781		miR-21-5p	0.848572	0.597702
miR-139-3p	16.1465	0.204026		miR-139-3p	15.9783	0.136044		miR-223-3p	0.846136	0.525706
miR-222-5p	23.287	0.405793		miR-222-5p	23.103	1.13323		miR-34a-5p	0.841695	0.362215
miR-512-3p	18.8688	1.35723		miR-512-3p	18.7076	1.03162		miR-383-5p	0.836592	0.322464
miR-10a-3p	25.1024	0.777853		miR-10a-3p	24.9413	0.606345		miR-662	0.832792	0.822971
let-7f-2-3p	27.719	0.822471		let-7f-2-3p	27.592	0.315062		miR-1254	0.83173	0.669719
miR-339-3p	18.4478	0.376406		miR-339-3p	18.2643	0.132292		miR-122-5p	0.831385	0.802371
miR-887-3p	21.0351	0.349637		miR-887-3p	22.0636	1.13171		miR-19a-3p	0.830179	0.609526
miR-1255b-5p	21.7247	0.832859		miR-1255b-5p	22.9716	0.874086		miR-532-5p	0.825283	0.466527
miR-671-3p	21.5871	0.139386		miR-671-3p	21.4673	0.517991		miR-342-5p	0.824005	0.749459
miR-21-5p	11.5491	0.504401		miR-21-5p	11.8973	0.52409		miR-190b-5p	0.807572	0.298559
let-7d-3p	20.0534	0.376221		let-7d-3p	20.7166	0.337149		miR-370-3p	0.793846	0.411894
miR-19a-3p	16.2381	0.498739		miR-19a-3p	16.665	0.0925341		miR-19b-3p	0.788634	0.460862
miR-505-5p	21.9057	0.39103		miR-505-5p	21.7596	0.758		miR-661	0.786533	0.332938
miR-520d-3p	24.421	1.95721		miR-520d-3p	25.1836	1.457		miR-99b-3p	0.785097	0.420321
miR-146b-3p	21.2938	0.316066		miR-146b-3p	21.181	0.259035		miR-545-3p	0.782629	0.375415
miR-17-5p	11.6878	0.115888		miR-17-5p	11.6533	0.159462		miR-1291	0.780516	0.0767232
miR-769-5p	19.963	0.177418		miR-769-5p	19.9003	0.165284		miR-520d-3p	0.780399	0.6237
let-7d-5p	18.5475	0.565763		let-7d-5p	18.4076	0.279995		miR-363-3p	0.779893	0.501179
miR-145-3p	19.2717	0.412696		miR-145-3p	19.4996	0.492893		let-7d-3p	0.777032	0.606228
miR-625-3p	20.5577	0.129896		miR-625-3p	20.689	0.219281		miR-766-3p	0.774557	0.179625
miR-551b-5p	24.967	0.613516		miR-551b-5p	24.9746	0.678015		miR-93-3p	0.769655	0.484989
miR-30a-5p	11.9887	0.472704		miR-30a-5p	11.8686	0.313325		miR-142-5p	0.764105	0.486786
miR-1254	24.413	1.30951		miR-1254	24.992	1.06085		miR-381-3p	0.763846	0.20586
miR-346	18.3661	1.26312		miR-346	18.527	1.00444		miR-16-1-3p	0.74678	0.551272
miR-616-3p	23.3138	0.510127		miR-616-3p	23.2586	0.368304		miR-215-5p	0.732506	0.370218
miR-148b-5p	26.7534	0.278134		miR-148b-5p	27.0113	0.149988		miR-210-3p	0.73244	0.235194
miR-1208	13.8007	0.486093		miR-1208	14.672	1.41948		miR-1227-3p	0.731059	0.503152
miR-302a-3p	19.9075	0.545523		miR-302a-3p	23.5433	2.62008		miR-409-3p	0.720157	0.0998632
miR-106b-3p	18.5224	0.389644		miR-106b-3p	18.4523	0.0960397		miR-4243p	0.720108	0.1974
miR-361-3p	21.473	0.446904		miR-361-3p	21.677	0.241465		miR-517a-3p	0.718904	0.331804
miR-130a-3p	14.0865	0.431718		miR-130a-3p	14.367	0.305755		miR-887-3p	0.717904	0.580804
let-7f-1-3p	23.0077	0.76182		let-7f-1-3p	23.0546	0.100425		miR-185-5p	0.700888	0.159433
miR-18b-5p	20.8585	0.834981		miR-18b-5p	21.39	0.548249		miR-1255b-5p	0.689919	0.582423
miR-548d-5p	23.7761	0.540665		miR-548d-5p	23.7586	0.44656		miR-638	0.684426	0.518888
miR-30d-3p	23.187	0.481081		miR-30d-3p	23.32	0.374164		miR-27a-5p	0.682779	0.414508
miR-543	23.3374	0.179182		miR-543	23.343	0.43683		miR-889-3p	0.681602	0.174848
miR-342-5p	18.7575	0.808584		miR-342-5p	19.5316	0.0501955		miR-650	0.677937	0.102669
miR-127-3p	16.1035	0.401341		miR-127-3p	16.0533	0.391124		miR-423-5p	0.677234	0.300809
miR-15a-5p	18.6791	0.155913		miR-15a-5p	18.6336	0.214331		miR-483-5p	0.676826	0.203052
miR-200c-3p	19.9561	0.721061		miR-200c-3p	20.5673	0.59499		miR-3775p	0.668232	0.227687
miR-654-3p	25.6198	0.412012		miR-654-3p	26.02	0.473831		miR-629-5p	0.654127	0.46116
miR-191-3p	24.9254	0.598632		miR-191-3p	25.5076	0.248294		miR-9-5p	0.652038	0.404986
miR-655-3p	24.2911	1.15699		miR-655-3p	24.6036	0.282524		miR-570-3p	0.651599	0.46822
miR-101-3p	18.9315	0.619334		miR-101-3p	18.9026	0.324143		miR-1260a	0.651041	0.207212
miR-1276	25.4944	0.698884		miR-1276	25.4793	1.0602		miR-485-5p	0.650195	0.550779
miR-214-3p	19.9024	0.142466		miR-214-3p	19.8826	0.207182		miR-539-5p	0.6445	0.0833379
miR-501-3p	20.5818	0.61188		miR-501-3p	20.76	0.177482		miR-1225-3p	0.636682	0.29836
miR-576-3p	22.9718	0.350586		miR-576-3p	22.9796	0.116615		miR-483-3p	0.629854	0.434961
miR-122-5p	23.4915	1.15251		miR-122-5p	24.6903	0.663123		miR-660-5p	0.626787	0.234742
miR-605-5p	22.1717	1.05923		miR-605-5p	22.515	0.837553		miR-202-3p	0.626634	0.458998
miR-886-5p	16.7441	0.511411		miR-886-5p	16.8673	0.198118		miR-1303	0.621327	0.107243
miR-193a-5p	9.70412	0.501824		miR-193a-5p	9.88663	0.143019		miR-516-3p	0.620074	0.422395
miR-662	18.0194	1.52159		miR-662	19.6896	0.293314		miR-92a-3p	0.609113	0.465938
miR-422a	20.5125	0.604839		miR-422a	20.6073	0.189665		miR-1247-5p	0.600032	0.0617008
miR-22-3p	14.9111	0.525634		miR-22-3p	15.0636	0.176188		miR-373-3p	0.586995	0.0548298
miR-758-3p	21.7301	1.00175		miR-758-3p	22.1346	1.04677		miR-939-5p	0.583268	0.292337
miR-425-3p	20.905	0.395126		miR-425-3p	20.8853	0.318451		miR-874-3p	0.569964	0.0569126
miR-654-5p	18.5595	0.130584		miR-654-5p	18.6463	0.149585		miR-337-3p	0.568496	0.114637
miR-615-5p	22.8368	0.278986		miR-615-5p	23.3136	0.810319		miR-20b-5p	0.56451	0.0950428
miR-34b-5p	21.4414	0.198732		miR-34b-5p	21.443	0.0936465		miR-15b-3p	0.553143	0.0674331
miR-152-3p	12.9755	0.249323		miR-152-3p	12.9656	0.137477		miR-382-5p	0.552743	0.129286
miR-659-3p	20.3417	1.09362		miR-659-3p	21.432	0.848788		miR-192-5p	0.548695	0.0754418
miR-345-5p	15.9351	0.260536		miR-345-5p	16.0216	0.148289		miR-520c-3p	0.533225	0.112982
miR-375-3p	24.6635	1.03471		miR-375-3p	25.2666	0.826883		miR-337-5p	0.530484	0.127812
miR-140-3p	18.4151	0.437847		miR-140-3p	18.4786	0.311983		miR-378-5p	0.526225	0.232699
miR-376c-3p	17.3588	0.531887		miR-376c-3p	17.4413	0.321338		miR-433-3p	0.520497	0.262154
miR-30d-5p	14.3277	0.501615		miR-30d-5p	14.372	0.292684		miR-133b	0.520345	0.389338
miR-376a-3p	18.4218	0.531172		miR-376a-3p	18.488	0.308082		miR-520f-3p	0.517219	0.190904
miR-34a-3p	18.7744	0.394422		miR-34a-3p	18.8246	0.15355		miR-7-5p	0.514942	0.111916
miR-486-3p	20.2401	0.679938		miR-486-3p	20.9296	0.286294		miR-484	0.508916	0.174273
miR-132-3p	12.5271	0.12037		miR-132-3p	12.6313	0.333446		miR-133a-3p	0.501328	0.22337
miR-194-5p	19.1881	0.414614		miR-194-5p	19.287	0.323188		miR-183-3p	0.495376	0.0595965
miR-1285-3p	20.7894	1.73387		miR-1285-3p	21.0143	1.30239		miR-130b-3p	0.494599	0.106923
miR-31-3p	24.764	0.681568		miR-31-3p	24.946	0.181385		miR-886-3p	0.492586	0.0591378
let-7f-5p	18.2471	0.799321		let-7f-5p	19.108	0.454687		let-7g-3p	0.488468	0.0939088
miR-329-3p	24.2981	0.594159		miR-329-3p	24.487	0.220977		miR-25-3p	0.485899	0.20032
miR-1275	17.7504	0.908807		miR-1275	17.865	0.737216		miR-25-5p	0.439866	0.0892421
miR-518a-3p	26.4771	1.38268		miR-518a-3p	26.7596	1.58586		miR-320a-3p	0.431301	0.0554823
miR-129-1-3p	35	0		miR-129-1-3p	27.8586	0.337957		miR-499-5p	0.40859	0.0851952
miR-135b-3p	35	0		miR-135b-3p	19.3293	0.394168		miR-624-3p	0.403563	0.104176
miR-17-3p	35	0		miR-17-3p	26.714	2.10819		miR-425-5p	0.395727	0.083809
miR-651-5p	35	0		miR-651-5p	29.1196	1.05991		miR-206	0.366117	0.18016
miR-137-3p	35	0		miR-137-3p	26.789	0.361583		miR-411-3p	0.314185	0.093767
