# Supplementary material for: Characterization of Microfragmented Adipose Tissue Architecture, Mesenchymal Stromal Cell Content and Release of Paracrine Mediators
Source: J Clin Med. 2022 Apr 15;11(8):2231. doi: 10.3390/jcm11082231 (PMC9026471; doi:10.3390/jcm11082231)
Supplement: Supplementary file 1 [file jcm-11-02231-s001.zip › Supplementary Table 6_JCM.xlsx]

## Sheet: Foglio1
Supplementary Table S6 - EV-miRNAs falling in the first quartile of abundance for LA and µFAT
	LA	µFAT	MEAN	P-VALUE
miR-181a-5p		X	4.30012	0.0377465	P-VALUE < 0.05
miR-99b-5p	X	X	3.56654	0.0355925
miR-30c-5p	X	X	3.28603	0.000273413
miR-365a-3p	X	X	3.26836	0.046208
miR-30b-5p	X	X	3.18547	0.0258641
miR-100-5p	X	X	2.97203	0.0414136
miR-93-5p	X	X	0.927246	0.0219966
miR-222-3p	X	X	0.729172	0.0474825
miR-186-5p	X	X	0.591026	0.027846
miR-193b-3p	X		0.563544	0.0114695
miR-10b-3p	X	X	0.559108	0.0443279
miR-146a-5p	X	X	0.553224	0.0318005
miR-324-3p	X		0.532164	0.00926972
miR-16-5p	X	X	0.346749	0.0457093
miR-657	X		0.2711	0.00287061
miR-451a	X	X	0.159143	0.00726897
miR-486-5p	X		0.153143	0.011066
miR-523-3p	X	X	30.8741	0.40027	P-VALUE ≥ 0.05
miR-10b-5p		X	28.3041	0.327693
miR-145-5p	X	X	11.2236	0.0598494
miR-708-5p		X	7.37537	0.153338
miR-520e-3p	X	X	6.29909	0.421212
miR-30e-3p		X	5.8723	0.21508
miR-28-5p		X	5.74798	0.105683
miR-30a-3p		X	5.62095	0.214718
miR-374-5p		X	5.57385	0.214312
miR-139-5p	X	X	5.20241	0.166408
miR-10a-5p	X	X	4.95739	0.144101
let-7e-5p	X	X	4.11803	0.352527
miR-29a-3p	X	X	3.63271	0.244978
miR-26a-5p	X	X	3.31683	0.0570447
let-7c-5p	X	X	3.14698	0.137926
miR-29c-3p	X	X	3.03724	0.071849
miR-99a-5p	X	X	3.0064	0.0777207
miR-140-5p	X	X	3.00142	0.158735
miR-374a-5p		X	2.98941	0.160123
miR-342-3p	X	X	2.8031	0.29887
miR-197-3p	X	X	2.77909	0.400307
miR-331-3p	X	X	2.71959	0.0939911
miR-26b-5p	X	X	2.55238	0.100877
miR-146b-5p	X	X	2.34116	0.225032
miR-195-5p	X	X	2.33807	0.0891461
miR-191-5p	X	X	2.31866	0.251281
miR-224-5p	X	X	2.29455	0.107108
miR-150-5p	X	X	2.26258	0.280831
miR-328-3p	X	X	2.25362	0.41041
miR-143-3p	X	X	2.0115	0.18231
miR-24-3p	X	X	1.93128	0.275812
miR-193b-5p	X	X	1.90013	0.187211
miR-204-5p		X	1.89226	0.0628111
miR-126-3p	X	X	1.81392	0.119552
miR-335-5p	X	X	1.76293	0.404973
miR-324-5p		X	1.75821	0.052783
let-7a-5p		X	1.7562	0.20298
miR-199a-3p	X	X	1.73633	0.0772074
miR-27b-3p	X	X	1.71689	0.244209
miR-452-5p	X	X	1.64596	0.310352
miR-106b-5p		X	1.60733	0.117849
miR-214-5p	X	X	1.60636	0.108886
miR-27a-3p	X	X	1.59428	0.233237
let-7b-5p	X	X	1.5854	0.0682848
miR-574-3p	X	X	1.58445	0.454668
miR-148a-3p	X	X	1.56267	0.200849
miR-532-3p		X	1.50166	0.221812
miR-361-5p	X	X	1.48524	0.184467
miR-218-5p	X	X	1.4407	0.143068
miR-28-3p	X	X	1.42762	0.179378
miR-1208	X	X	1.39752	0.692
miR-30a-5p	X	X	1.28386	0.655954
miR-221-3p	X	X	1.27427	0.38953
miR-652-3p	X	X	1.22105	0.487339
miR-125b-5p	X	X	1.21393	0.170352
miR-15b-5p	X	X	1.20245	0.513238
miR-139-3p	X		1.17785	0.560408
miR-106a	X	X	1.17436	0.36338
miR-126-5p	X	X	1.15988	0.460823
miR-103a-3p	X		1.1206	0.34106
miR-23a-3p	X	X	1.07902	0.497804
miR-20a-5p	X	X	1.06677	0.541093
miR-127-3p	X		1.05747	0.751759
miR-30d-5p	X	X	1.02826	0.923625
miR-152-3p	X	X	1.02738	0.87152
miR-17-5p	X	X	1.02637	0.637155
miR-132-3p	X	X	0.98687	0.962916
miR-345-5p	X		0.974692	0.8951
miR-22-3p	X	X	0.95187	0.836887
miR-193a-5p	X	X	0.937935	0.815549
miR-130a-3p	X	X	0.894544	0.712538
miR-21-5p	X	X	0.848572	0.597312
miR-223-3p	X	X	0.846136	0.525281
miR-34a-5p	X	X	0.841695	0.361778
miR-532-5p	X	X	0.825283	0.466086
miR-19b-3p	X	X	0.788634	0.46042
miR-210-3p	X	X	0.73244	0.234828
miR-409-3p	X	X	0.720157	0.099666
miR-423-5p	X		0.677234	0.300396
miR-483-5p	X	X	0.676826	0.202716
miR-660-5p	X	X	0.626787	0.234376
miR-92a-3p	X	X	0.609113	0.465496
miR-874-3p	X		0.569964	0.0567922
miR-382-5p	X		0.552743	0.129043
miR-378-5p	X		0.526225	0.232335
miR-484	X	X	0.508916	0.173969
miR-133a-3p	X		0.501328	0.223014
miR-25-3p	X	X	0.485899	0.199987
miR-320a-3p	X	X	0.431301	0.0553647
miR-425-5p	X	X	0.395727	0.0836392
X stands for miRNAs in the first quartile of abundance
