# Supplementary material for: Characterization of Microfragmented Adipose Tissue Architecture, Mesenchymal Stromal Cell Content and Release of Paracrine Mediators
Source: J Clin Med. 2022 Apr 15;11(8):2231. doi: 10.3390/jcm11082231 (PMC9026471; doi:10.3390/jcm11082231)
Supplement: Supplementary file 1 [file jcm-11-02231-s001.zip › Supplementary Table 7_JCM.xlsx]

## Sheet: Foglio1
Supplementary Table S7 - Chondroprotective miRNAs in LA-EVs and µFAT-EVs
µFAT vs LA FOLD CHANGE
miRNA NAME	MEAN	P-VALUE
miR-193b-5p	1.90013	0.18753	LA AND µFAT FIRST QUARTILE
miR-24-3p	1.93128	0.27621
miR-320a-3p	0.431301	0.0554823
miR-92a-3p	0.609113	0.465938
miR-222-3p	0.729172	0.0475846
miR-17-5p	1.02637	0.637519
miR-30a-5p	1.28386	0.656305
miR-152-3p	1.02738	0.871666
miR-199a-3p	1.73633	0.0773658
miR-130a-3p	0.894544	0.712843
miR-210-3p	0.73244	0.235194
miR-26a-5p	3.31683	0.0571656
miR-29a-3p	3.63271	0.245353
miR-27a-3p	1.59428	0.233602
miR-148a-3p	1.56267	0.201183
miR-26b-5p	2.55238	0.101076
miR-27b-3p	1.71689	0.244584
miR-193b-3p	0.563544	0.0114956	LESS ABUNDANT miRNAs
miR-140-3p	0.980375	0.903873
miR-30a-3p	5.62095	0.215066
miR-142-3p	0.438156	0.0263366
miR-19a-3p	0.830179	0.609526
miR-370-3p	0.793846	0.411894
miR-149-5p	3.94462	0.0895499
miR-411-5p	1.72727	0.315572
miR-199a-5p	2.20572	0.109864
miR-502-5p	1.80434	0.174791
miR-373-3p	0.586995	0.0548298
miR-29a-5p	2.9251	0.120158
miR-222-5p	1.58131	0.563853
miR-27a-5p	0.682779	0.414508
miR-27b-5p	1.8505	0.110655
miR-15a-3p	1.58932	0.347763
miR-411-3p	0.314185	0.093767
