# Supplementary material for: Characterization of Microfragmented Adipose Tissue Architecture, Mesenchymal Stromal Cell Content and Release of Paracrine Mediators
Source: J Clin Med. 2022 Apr 15;11(8):2231. doi: 10.3390/jcm11082231 (PMC9026471; doi:10.3390/jcm11082231)
Supplement: Supplementary file 1 [file jcm-11-02231-s001.zip › Supplementary Table 8_JCM.xlsx]

## Sheet: Foglio1
Supplementary Table S7 - Chondroprotective miRNAs in LA-EVs and µFAT-EVs
µFAT vs LA FOLD CHANGE
miRNA NAME	MEAN	P-VALUE
miR-24-3p	1.93128	0.275812	LA AND µFAT FIRST QUARTILE
miR-30d-5p	1.02826	0.923625
miR-146a-5p	0.553224	0.0318005
miR-146b-5p	2.34116	0.225032
miR-34a-5p	0.841695	0.361778
miR-222-3p	0.729172	0.0474825
let-7b-5p	1.5854	0.0682848
miR-181a-5p	4.30012	0.0377465	LESS ABUNDANT miRNAs
miR-103a-3p	1.1206	0.34106
miR-125a-3p	1.27	0.395023
miR-301a-3p	2.40004	0.0640361
